# Supplementary material for: Neither “lumpers” nor “splitters”: A global revision of Flabellinidae s.l. nudibranchs (Gastropoda: Heterobranchia: Nudibranchia)
Source: PLoS One. 2026 May 20;21(5):e0347759. doi: 10.1371/journal.pone.0347759 (PMC13189321; doi:10.1371/journal.pone.0347759)
Supplement: S1 Data — (ZIP) [file pone.0347759.s001.zip]

Archive with 6 entries (6 files):
- Data S1/Flabellinidae_8.fas.alter.nex.con.tre
- Data S1/RAxML_bipartitions.Flab16S.autoMRE
- Data S1/RAxML_bipartitions.Flab28S.autoMRE
- Data S1/RAxML_bipartitions.FlabCOI.autoMRE
- Data S1/RAxML_bipartitions.Flabellinidae_8.tre
- Data S1/RAxML_bipartitions.FlabH3.autoMRE
