# Supplementary material for: Neither “lumpers” nor “splitters”: A global revision of Flabellinidae s.l. nudibranchs (Gastropoda: Heterobranchia: Nudibranchia)
Source: PLoS One. 2026 May 20;21(5):e0347759. doi: 10.1371/journal.pone.0347759 (PMC13189321; doi:10.1371/journal.pone.0347759)
Supplement: S1 Data — (ZIP) [file pone.0347759.s001.zip › Data S1/Flabellinidae_8.fas.alter.nex.con.tre]

#NEXUS
[ID: 8109062995]
begin taxa;
	dimensions ntax=339;
	taxlabels
		Tritonia_nilsodhneri_CAS_IZ_176218A
		Tritonia_plebeia_ZMMU_Op_572
		Tritonicula_pickensi_CASIZ175718
		Aeolidia_filomenae_MNCN_15_05_74477
		Aeolidia_sp__2_LC_2015_MNCN_15_05_74483
		Aeolidiella_alderi_ZSMMol20020982
		Aeolidiella_glauca_ZMMU_Op_560
		Aeolidiella_sanguinea_MCNCN_ADN51933
		Aeolidiidae_gen__sp__japonica_CASIZ184527
		Amphorina_pallida_GnM9094
		Anteaeolidiella_cacaotica_CASIZ174212
		Apata_cf_CAS114776
		Apata_pricei_CPIC_01020
		Apata_pricei_CPIC_01049
		Apata_pricei_Rud21278
		Apata_pricei_Rud21279
		Apata_pricei_Rud21280
		Apata_pricei_Rud21281
		Apata_pricei_Rud21282
		Apata_pricei_Shp22006_3
		Apata_pricei_ZMMU_Op_533
		Austraeolis_stearnsi
		Babakina_anadoni_MNCN1505_46702
		Baenopsis_baetica_MNCN1505_53699
		Bajaeolis_bertschi_Aeolid_Mexican
		Bajaeolis_bertschi_CPIC_00578
		Bajaeolis_bertschi_CPIC_00592_1
		Bajaeolis_bertschi_CPIC_00592_2
		Bajaeolis_bertschi_CPIC_00596
		Bajaeolis_bertschi_CPIC_00597_1
		Bajaeolis_bertschi_CPIC_00597_2
		Bajaeolis_bertschi_CPIC_00598
		Bajaeolis_bertschi_cpic02111
		Bajaeolis_bertschi_cpic02112
		Bohuslania_matsmichaeli_ZMMU_Op_600
		Bonisa_nakaza_CASIZ176146
		Calma_glaucoides_ZMMU_Op_603
		Calmella_cavolini_MNCN1505_536880
		Calmella_cavolini_ZMMU_Op_485
		Calmella_gaditana_MNCN1505_537040
		Caloria_elegans_MNCN15_05_53689
		Caloria_sp__4_LC_2013_CASIZ186240
		Caloria_sp__4_LC_2013_CASIZ186241
		Carronella_enne_ZMMU_Op_526
		Carronella_pellucida_NTNU_VM_68823
		Carronella_pellucida_NTNU_VM_68824
		Carronella_pellucida_ZMMU_Op_513
		Carronella_pellucida_ZMMU_Op_514
		Flabellina_bulbosa
		Catriona_aurantia_ZMMU_Op_545
		Cerberilla_bernadettae_MCNCN_ADN51957
		Chlamylla_atypica_ZMMU_Op_487
		Chlamylla_borealis_Sh2_1
		Chlamylla_borealis_Sh2_2
		Chlamylla_borealis_Sh2_3
		Chlamylla_intermedia_ZMMU_Op_480
		Chlamylla_intermedia_ZMMU_Op_481
		Chlamylla_intermedia_ZMMU_Op_493
		Chlamylla_intermedia_ZMMU_Op_494
		Chlamylla_intermedia_ZMMU_Op_496
		Chlamylla_intermedia_ZMMU_Op_497
		Coryphella_alexanderi_MIMB42469a
		Coryphella_alexanderi_MIMB42469b
		Coryphella_alexanderi_ZMMU_WS14380
		Coryphella_amabilis_ZMMU_WS14979
		Coryphella_amabilis_ZMMU_WS14981
		Coryphella_athadona_ZMMU_WS14431
		Coryphella_athadona_ZMMU_WS14432
		Coryphella_borealis_GNM9417
		Coryphella_browni_NTNU_VM_68822
		Coryphella_browni_ZMMU_Op_413
		Coryphella_capensis_ZAC_176409
		Coryphella_chriskaugei_ZMMU_Op_499
		Coryphella_chriskaugei_ZMMU_Op_542
		Coryphella_cooperi_cpic1325
		Coryphella_cooperi_cpic1636
		Coryphella_falklandica_ZSM_Mol_20070592
		Coryphella_fogata_MEX_173059
		Coryphella_gracilis_ZMMU_WS14393
		Coryphella_gracilis_ZMMU_WS14929
		Coryphella_gracilis_ZMMU_WS14930
		Coryphella_lineata_ZMMU_Op_506
		Coryphella_lineata_ZMMU_Op_507
		Coryphella_monicae_ZMMU_Op_408
		Coryphella_monicae_ZMMU_Op_411
		Coryphella_monicae_ZMMU_Op_476
		Coryphella_nobilis_MIMB40022
		Coryphella_nobilis_MIMB40023
		Coryphella_nobilis_ZMMU_Op_510
		Coryphella_nobilis_ZMMU_WS14937
		Coryphella_nobilis_ZMMU_WS14938
		Coryphella_orjani_ZMMU_Op_467
		Coryphella_orjani_ZMMU_Op_468
		Coryphella_sanamyanae_ZMMU_WS14416
		Coryphella_sanamyanae_ZMMU_WS14417
		Coryphella_sp_1_25_004
		Coryphella_trilineata_cpic1000
		Coryphella_trilineata_cpic1048
		Coryphella_trilineata_cpic1284
		Coryphella_trilineata_cpic1639
		Coryphella_trilineata_DCP_218410A
		Coryphella_trilineata_DCP_218410B
		Coryphella_trilineata_DCP_218410C
		Coryphella_trophina_cpic1122
		Coryphella_trophina_cpic1123
		Coryphella_trophina_ZMMU_WS14381
		Coryphella_trophina_ZMMU_WS14438
		Coryphella_verrucosa_CPIC972
		Coryphella_verrucosa_CPIC973
		Coryphella_verrucosa_MIMB4024
		Coryphella_verrucosa_ZMMU_Op_521
		Coryphella_verrucosa_ZMMU_WS14382
		Coryphella_verrucosa_ZMMU_WS14383
		Coryphella_verrucosa_ZMMU_WS14419
		Coryphella_verrucosa_ZMMU_WS14420
		Coryphella_verrucosa_ZMMU_WS14931
		Coryphellina_arveloi_CAS179418
		Coryphellina_arveloi_CAS179419
		Coryphellina_aurora_n25_2019
		Coryphellina_exopata_KR871_AV127
		Coryphellina_exoptata_l13
		Coryphellina_exoptata_l2
		Coryphellina_exoptata_l6
		Coryphellina_exoptata_n115
		Coryphellina_exoptata_n116
		Coryphellina_exoptata_ZMMU_Op_116
		Coryphellina_flamma_l5
		Coryphellina_flamma_n140_2021
		Coryphellina_flamma_n30_2019
		Coryphellina_flamma_n34_2019
		Coryphellina_flamma_QVP_GS_204
		Coryphellina_flamma_BOU_01_AD_614
		Coryphellina_flamma_QVP05_AI_079
		Coryphellina_flamma_QVP14_AC_179
		Coryphellina_flamma_QVP50_AC_452
		Coryphellina_flamma_QVP14_AC_191
		Coryphellina_flamma_QVP14_AC_204
		Coryphellina_flamma_QVP14_AC_205
		Coryphellina_flamma_QVP14_AC_206
		Coryphellina_flamma_QVP21_GS_228
		Coryphellina_flamma_sp_ABC89AV176
		Coryphellina_lotos_KR100_AV450
		Coryphellina_lotos_n1_2016
		Coryphellina_lotos_N112_2023
		Coryphellina_lotos_n42_2016
		Coryphellina_lotos_t31
		Coryphellina_lotos_t9
		Coryphellina_lotos_ZMMU_Op_515
		Coryphellina_pannae_n125
		Coryphellina_pannae_n37
		Coryphellina_pseudolotos_l8
		Coryphellina_pseudolotos_N68_2023
		Coryphellina_pseudolotos_N69_2023
		Coryphellina_rubrolineata_CAS177287
		Coryphellina_rubrolineata_IE_fr1
		Coryphellina_rubrolineata_ZMMU_Op_132
		Coryphellina_sp_1_ABC45MM234
		Coryphellina_sp_1_ABC45MM235
		Coryphellina_sp_1_ABC45MM236
		Coryphellina_sp_1_QVP27_GS_275
		Coryphellina_sp_1_QVP36_AC_329
		Coryphellina_sp_1_QVP38_AC_341
		Coryphellina_sp_1_QVP50_AC_461
		Coryphellina_sp_1_QVP56_AC_570
		Coryphellina_sp_3_QVP13_GS_203
		Coryphellina_sp_3_TPC_01_AD_709
		Coryphellina_sp_N64_2023
		Cratena_peregrina_MNCN15_05_53691
		Cumanotus_beaumonti_ZMMU_Op_663
		Cuthona_nana_ZMMU_Op_522
		Cuthonella_cocoachroma_CAS181307b
		Cuthonella_concinna_ZMMU_Op_523
		Cuthonella_soboli_ZMMU_Op_524
		Dendronotus_dalli_ZMMU_Op295
		Diaphoreolis_viridis_ZMMU_Op_537
		Dondice_occidentalis
		Edmundsella_albomaculata_MNCN1505_60115
		Edmundsella_albomaculata_MNCN1505_69896
		Edmundsella_bertschi_CPIC_01648
		Edmundsella_pedata_M1
		Edmundsella_pedata_NTNU_VM_65498
		Edmundsella_pedata_NTNU_VM_68819
		Edmundsella_sp_CPIC_00843
		Eubranchus_tricolor_ZMMU_Op_525
		Eubranchus_odhneri_ZMMU_Op_484
		KI_Mol_016_Coryphella_sp_1
		KI_Mol_023_Coryphella_sp_1
		KI_Mol_017_Coryphella_sp_3
		KI_Mol_014_Coryphella_sp_3
		KI_Mol_015_Coryphella_sp_3
		KI_Mol_018_Coryphella_sp_2
		AO3_001_Coryphella_sp_2
		AO83_3_Coryphella_sp_4
		KI_Mol_143_Coryphella_sp
		KI_Mol_019_Coryphella_alexanderi
		KI_Mol_020_Coryphella_sanamyanae
		KI_Mol_021_Coryphella_amabilis
		KI_Mol_022_Coryphella_amabilis
		KI_Mol_024_Coryphella_alexanderi
		Facelina_annulicornis_CASIZ186793
		Facelinidae_sp__2_LC_2013_CASIZ186258
		Favorinus_auritulus_CASIZ_181202
		Favorinus_tsuruganus_CASIZ_186044
		Fiona_pinnata_CASIZ_088586_A
		Flabellina_affinis_MNCN1505_53696
		Flabellina_sp_juv_N9_2023
		Flabellinopsis_iodinea_CAS181313a
		Flabellinopsis_iodinea_CAS181313b
		Flabellinopsis_iodinea_CAS181313c
		Flabellinopsis_iodinea_CPIC_01015
		Flabellinopsis_iodinea_CPIC_01033
		Glaucus_atlanticus_isolate_1
		Glaucus_marginatus_isolate_A2
		Godiva_quadricolor_CASIZ176385
		Hermissenda_crassicornis_isolate_TL204
		Hermissenda_opalescens_isolate_TL273
		Janolus_longidentatus_CASIZ176320
		Kynaria_cynara_CPIC_00579_1
		Kynaria_cynara_CPIC_00587_3
		Kynaria_cynara_CPIC_00588_1
		Kynaria_cynara_CPIC_00588_2
		Luisella_babai_isolate_ZFMK_529
		Luisella_babai_MNCN15_05_53698
		Luisella_babai_BAU2941
		Luisella_telja_CPIC_02110
		Luisella_engeli_CPIC_01582
		Moridilla_brockii_CASIZ186245
		Murmania_antiqua_ZMMU_Op_399
		Myja_cf__longicornis_TK_2019_ZMMU_Op_668
		Myja_karin_ZMMU_Op_610
		Notaeolidia_depressa
		Notaeolidia_depressa_Nd1
		Pacifia_amica_ZMMU_Op_614
		Pacifia_goddardi_CAS182590
		Pacifia_goddardi_CPIC_00999
		Pacifia_goddardi_CPIC_01647
		Paracoryphella_islandica_ZMMU_Op_534
		Paraflabellina_funeka_CAS176374
		Paraflabellina_gabinierei_MCNCN_ADN52000
		Paraflabellina_ischitana_MNCN1505_536970
		Paraflabellina_ischitana_MNCN1505_537000
		Phidiana_lynceus_MNCN_ADN51995
		Phyllodesmium_jakobsenae_CASIZ_177576
		Phyllodesmium_tuberculatum_CASIZ_177520
		Piseinotecus_sp_CASIZ177740
		Piseinotecus_soussi_BAU2952
		Piseinotecus_soussi_BAU2953
		Polaria_polaris_chau378
		Polaria_polaris_ZMMU_Op_519
		Protaeolidiella_atra_NSMT_Mo78852
		Pruvotfolia_longicirrha_MNCN15_05_53703
		Pruvotfolia_pselliotes_MNCN15_05_53705
		Sakuraeolis_arcana_ZMBN_117061
		Sakuraeolis_enosimensis_CASIZ178876
		Samla_bicolor_CPIC_00630
		Samla_bicolor_CPIC_00644
		Samla_bicolor_juv_N325_2023
		Samla_bicolor_KM313_AV457
		Samla_bicolor_N19_2023
		Samla_bicolor_N20_2023
		Samla_bicolor_N372_2023
		Samla_bicolor_N377_2023
		Samla_bicolor_N378_2023
		Samla_bicolor_N380_2023
		Samla_bicolor_N92_2023
		Samla_bicolor_ABC2BMM164
		Samla_bicolor_QNPF_LA_TV607
		Samla_bicolor_QVM01_AC_021
		Samla_bicolor_QVM12_AC_157
		Samla_bicolor_QVM12_AC_160
		Samla_bicolor_QVM15_AC_246
		Samla_bicolor_QVM35_GS_357
		Samla_bicolor_QVM58_AC_614
		Samla_bicolor_QVP50_AC_466
		Samla_bicolor_QVP60_63_458
		Samla_bicolor_QVP60_65_457
		Samla_bicolor_QVP6LGL476
		Samla_bicolor_ZMMU_Op_68
		Samla_bilas_CAS177355
		Samla_macassarana_CAS181283
		Samla_riwo_KM301_AV155
		Samla_riwo_KM303_AV226
		Samla_riwo_N430_2023
		Samla_riwo_QNAL_HA_JD346
		Samla_riwo_QNAL_KA_GF005
		Samla_riwo_QVM22_AC_254
		Samla_rubropurpurata_N417_2023
		Samla_rubropurpurata_SM16
		Samla_rubropurpurata_SM3
		Samla_sp_CAS177345
		Samla_takashigei_ZMMU_Op_530
		Samla_sp_SM10
		Samla_sp_SM12
		Samla_sp_SM13
		Samla_sp_SM15
		Samla_sp_SM18
		Samla_sp_SM21
		Samla_sp_SM22
		Samla_sp_SM23
		Samla_sp_SM24
		Samla_sp_SM6
		Samla_sp_SM9
		Spurilla_neapolitana_CASIZ175756
		Tenellia_adspersa_CAS184191
		Trinchesia_caerulea_ZMMU_Op_622
		Unidentia_nihonrossija_ZMMU_Op_517
		Unidentia_sandramillenae_ZMMU_Op_617
		Unidentia_sp_N101_2023
		Unidentia_sp_N105_2023
		Unidentia_sp_N106_2023
		Unidentia_sp_N107_2023
		Unidentia_sp_N312_2023
		Unidentia_sp_N313_2023
		Unidentia_sp_N432_2023
		Unidentia_sp_N433_2023
		Unidentia_sp_N434_2023
		Zelentia_ninel_ZMMU_Op_509
		Zeusia_hyperborea_ZMMU_Op_557
		Ziminella_abyssa_ZSM_Mol_20100644
		Ziminella_abyssa_ZSM_Mol_20100647
		Ziminella_circapolaris_ZMMU_Op_482
		Ziminella_japonica_12_4_1
		Ziminella_japonica_12_4_2
		Ziminella_japonica_56
		Ziminella_vrijenhoeki_MIMB42255
		Ziminella_salmonacea_CAS183927
		Pseudovermis_paradoxus_ZMMU_Op_178
		Pseudovermis_paradoxus_ZMMU_Op_178_2
		Chudo_humanistica_ZMMUKM883
		Hantazuia_imagawai_ZMMU_KM1059
		Hantazuia_kimotoi_ZMMU_KM1068
		Hantazuia_yugoikedai_ZMMU_KM1071
		Hantazuia_yugoikedai_ZMMU_KM1044
		Mgueolia_almamater_ZMMU_KM1007
		Mgueolia_almamater_ZMMU_KM980
		Mgueolia_almamater_ZMMU_KM885
		Hantazuia_yugoikedai_ZMMU_KM1070
		Portorchardia_candela_ZMMU_KM953
		Portorchardia_candela_ZMMU_KM954
		;
end;
begin trees;
	translate
		1	Tritonia_nilsodhneri_CAS_IZ_176218A,
		2	Tritonia_plebeia_ZMMU_Op_572,
		3	Tritonicula_pickensi_CASIZ175718,
		4	Aeolidia_filomenae_MNCN_15_05_74477,
		5	Aeolidia_sp__2_LC_2015_MNCN_15_05_74483,
		6	Aeolidiella_alderi_ZSMMol20020982,
		7	Aeolidiella_glauca_ZMMU_Op_560,
		8	Aeolidiella_sanguinea_MCNCN_ADN51933,
		9	Aeolidiidae_gen__sp__japonica_CASIZ184527,
		10	Amphorina_pallida_GnM9094,
		11	Anteaeolidiella_cacaotica_CASIZ174212,
		12	Apata_cf_CAS114776,
		13	Apata_pricei_CPIC_01020,
		14	Apata_pricei_CPIC_01049,
		15	Apata_pricei_Rud21278,
		16	Apata_pricei_Rud21279,
		17	Apata_pricei_Rud21280,
		18	Apata_pricei_Rud21281,
		19	Apata_pricei_Rud21282,
		20	Apata_pricei_Shp22006_3,
		21	Apata_pricei_ZMMU_Op_533,
		22	Austraeolis_stearnsi,
		23	Babakina_anadoni_MNCN1505_46702,
		24	Baenopsis_baetica_MNCN1505_53699,
		25	Bajaeolis_bertschi_Aeolid_Mexican,
		26	Bajaeolis_bertschi_CPIC_00578,
		27	Bajaeolis_bertschi_CPIC_00592_1,
		28	Bajaeolis_bertschi_CPIC_00592_2,
		29	Bajaeolis_bertschi_CPIC_00596,
		30	Bajaeolis_bertschi_CPIC_00597_1,
		31	Bajaeolis_bertschi_CPIC_00597_2,
		32	Bajaeolis_bertschi_CPIC_00598,
		33	Bajaeolis_bertschi_cpic02111,
		34	Bajaeolis_bertschi_cpic02112,
		35	Bohuslania_matsmichaeli_ZMMU_Op_600,
		36	Bonisa_nakaza_CASIZ176146,
		37	Calma_glaucoides_ZMMU_Op_603,
		38	Calmella_cavolini_MNCN1505_536880,
		39	Calmella_cavolini_ZMMU_Op_485,
		40	Calmella_gaditana_MNCN1505_537040,
		41	Caloria_elegans_MNCN15_05_53689,
		42	Caloria_sp__4_LC_2013_CASIZ186240,
		43	Caloria_sp__4_LC_2013_CASIZ186241,
		44	Carronella_enne_ZMMU_Op_526,
		45	Carronella_pellucida_NTNU_VM_68823,
		46	Carronella_pellucida_NTNU_VM_68824,
		47	Carronella_pellucida_ZMMU_Op_513,
		48	Carronella_pellucida_ZMMU_Op_514,
		49	Flabellina_bulbosa,
		50	Catriona_aurantia_ZMMU_Op_545,
		51	Cerberilla_bernadettae_MCNCN_ADN51957,
		52	Chlamylla_atypica_ZMMU_Op_487,
		53	Chlamylla_borealis_Sh2_1,
		54	Chlamylla_borealis_Sh2_2,
		55	Chlamylla_borealis_Sh2_3,
		56	Chlamylla_intermedia_ZMMU_Op_480,
		57	Chlamylla_intermedia_ZMMU_Op_481,
		58	Chlamylla_intermedia_ZMMU_Op_493,
		59	Chlamylla_intermedia_ZMMU_Op_494,
		60	Chlamylla_intermedia_ZMMU_Op_496,
		61	Chlamylla_intermedia_ZMMU_Op_497,
		62	Coryphella_alexanderi_MIMB42469a,
		63	Coryphella_alexanderi_MIMB42469b,
		64	Coryphella_alexanderi_ZMMU_WS14380,
		65	Coryphella_amabilis_ZMMU_WS14979,
		66	Coryphella_amabilis_ZMMU_WS14981,
		67	Coryphella_athadona_ZMMU_WS14431,
		68	Coryphella_athadona_ZMMU_WS14432,
		69	Coryphella_borealis_GNM9417,
		70	Coryphella_browni_NTNU_VM_68822,
		71	Coryphella_browni_ZMMU_Op_413,
		72	Coryphella_capensis_ZAC_176409,
		73	Coryphella_chriskaugei_ZMMU_Op_499,
		74	Coryphella_chriskaugei_ZMMU_Op_542,
		75	Coryphella_cooperi_cpic1325,
		76	Coryphella_cooperi_cpic1636,
		77	Coryphella_falklandica_ZSM_Mol_20070592,
		78	Coryphella_fogata_MEX_173059,
		79	Coryphella_gracilis_ZMMU_WS14393,
		80	Coryphella_gracilis_ZMMU_WS14929,
		81	Coryphella_gracilis_ZMMU_WS14930,
		82	Coryphella_lineata_ZMMU_Op_506,
		83	Coryphella_lineata_ZMMU_Op_507,
		84	Coryphella_monicae_ZMMU_Op_408,
		85	Coryphella_monicae_ZMMU_Op_411,
		86	Coryphella_monicae_ZMMU_Op_476,
		87	Coryphella_nobilis_MIMB40022,
		88	Coryphella_nobilis_MIMB40023,
		89	Coryphella_nobilis_ZMMU_Op_510,
		90	Coryphella_nobilis_ZMMU_WS14937,
		91	Coryphella_nobilis_ZMMU_WS14938,
		92	Coryphella_orjani_ZMMU_Op_467,
		93	Coryphella_orjani_ZMMU_Op_468,
		94	Coryphella_sanamyanae_ZMMU_WS14416,
		95	Coryphella_sanamyanae_ZMMU_WS14417,
		96	Coryphella_sp_1_25_004,
		97	Coryphella_trilineata_cpic1000,
		98	Coryphella_trilineata_cpic1048,
		99	Coryphella_trilineata_cpic1284,
		100	Coryphella_trilineata_cpic1639,
		101	Coryphella_trilineata_DCP_218410A,
		102	Coryphella_trilineata_DCP_218410B,
		103	Coryphella_trilineata_DCP_218410C,
		104	Coryphella_trophina_cpic1122,
		105	Coryphella_trophina_cpic1123,
		106	Coryphella_trophina_ZMMU_WS14381,
		107	Coryphella_trophina_ZMMU_WS14438,
		108	Coryphella_verrucosa_CPIC972,
		109	Coryphella_verrucosa_CPIC973,
		110	Coryphella_verrucosa_MIMB4024,
		111	Coryphella_verrucosa_ZMMU_Op_521,
		112	Coryphella_verrucosa_ZMMU_WS14382,
		113	Coryphella_verrucosa_ZMMU_WS14383,
		114	Coryphella_verrucosa_ZMMU_WS14419,
		115	Coryphella_verrucosa_ZMMU_WS14420,
		116	Coryphella_verrucosa_ZMMU_WS14931,
		117	Coryphellina_arveloi_CAS179418,
		118	Coryphellina_arveloi_CAS179419,
		119	Coryphellina_aurora_n25_2019,
		120	Coryphellina_exopata_KR871_AV127,
		121	Coryphellina_exoptata_l13,
		122	Coryphellina_exoptata_l2,
		123	Coryphellina_exoptata_l6,
		124	Coryphellina_exoptata_n115,
		125	Coryphellina_exoptata_n116,
		126	Coryphellina_exoptata_ZMMU_Op_116,
		127	Coryphellina_flamma_l5,
		128	Coryphellina_flamma_n140_2021,
		129	Coryphellina_flamma_n30_2019,
		130	Coryphellina_flamma_n34_2019,
		131	Coryphellina_flamma_QVP_GS_204,
		132	Coryphellina_flamma_BOU_01_AD_614,
		133	Coryphellina_flamma_QVP05_AI_079,
		134	Coryphellina_flamma_QVP14_AC_179,
		135	Coryphellina_flamma_QVP50_AC_452,
		136	Coryphellina_flamma_QVP14_AC_191,
		137	Coryphellina_flamma_QVP14_AC_204,
		138	Coryphellina_flamma_QVP14_AC_205,
		139	Coryphellina_flamma_QVP14_AC_206,
		140	Coryphellina_flamma_QVP21_GS_228,
		141	Coryphellina_flamma_sp_ABC89AV176,
		142	Coryphellina_lotos_KR100_AV450,
		143	Coryphellina_lotos_n1_2016,
		144	Coryphellina_lotos_N112_2023,
		145	Coryphellina_lotos_n42_2016,
		146	Coryphellina_lotos_t31,
		147	Coryphellina_lotos_t9,
		148	Coryphellina_lotos_ZMMU_Op_515,
		149	Coryphellina_pannae_n125,
		150	Coryphellina_pannae_n37,
		151	Coryphellina_pseudolotos_l8,
		152	Coryphellina_pseudolotos_N68_2023,
		153	Coryphellina_pseudolotos_N69_2023,
		154	Coryphellina_rubrolineata_CAS177287,
		155	Coryphellina_rubrolineata_IE_fr1,
		156	Coryphellina_rubrolineata_ZMMU_Op_132,
		157	Coryphellina_sp_1_ABC45MM234,
		158	Coryphellina_sp_1_ABC45MM235,
		159	Coryphellina_sp_1_ABC45MM236,
		160	Coryphellina_sp_1_QVP27_GS_275,
		161	Coryphellina_sp_1_QVP36_AC_329,
		162	Coryphellina_sp_1_QVP38_AC_341,
		163	Coryphellina_sp_1_QVP50_AC_461,
		164	Coryphellina_sp_1_QVP56_AC_570,
		165	Coryphellina_sp_3_QVP13_GS_203,
		166	Coryphellina_sp_3_TPC_01_AD_709,
		167	Coryphellina_sp_N64_2023,
		168	Cratena_peregrina_MNCN15_05_53691,
		169	Cumanotus_beaumonti_ZMMU_Op_663,
		170	Cuthona_nana_ZMMU_Op_522,
		171	Cuthonella_cocoachroma_CAS181307b,
		172	Cuthonella_concinna_ZMMU_Op_523,
		173	Cuthonella_soboli_ZMMU_Op_524,
		174	Dendronotus_dalli_ZMMU_Op295,
		175	Diaphoreolis_viridis_ZMMU_Op_537,
		176	Dondice_occidentalis,
		177	Edmundsella_albomaculata_MNCN1505_60115,
		178	Edmundsella_albomaculata_MNCN1505_69896,
		179	Edmundsella_bertschi_CPIC_01648,
		180	Edmundsella_pedata_M1,
		181	Edmundsella_pedata_NTNU_VM_65498,
		182	Edmundsella_pedata_NTNU_VM_68819,
		183	Edmundsella_sp_CPIC_00843,
		184	Eubranchus_tricolor_ZMMU_Op_525,
		185	Eubranchus_odhneri_ZMMU_Op_484,
		186	KI_Mol_016_Coryphella_sp_1,
		187	KI_Mol_023_Coryphella_sp_1,
		188	KI_Mol_017_Coryphella_sp_3,
		189	KI_Mol_014_Coryphella_sp_3,
		190	KI_Mol_015_Coryphella_sp_3,
		191	KI_Mol_018_Coryphella_sp_2,
		192	AO3_001_Coryphella_sp_2,
		193	AO83_3_Coryphella_sp_4,
		194	KI_Mol_143_Coryphella_sp,
		195	KI_Mol_019_Coryphella_alexanderi,
		196	KI_Mol_020_Coryphella_sanamyanae,
		197	KI_Mol_021_Coryphella_amabilis,
		198	KI_Mol_022_Coryphella_amabilis,
		199	KI_Mol_024_Coryphella_alexanderi,
		200	Facelina_annulicornis_CASIZ186793,
		201	Facelinidae_sp__2_LC_2013_CASIZ186258,
		202	Favorinus_auritulus_CASIZ_181202,
		203	Favorinus_tsuruganus_CASIZ_186044,
		204	Fiona_pinnata_CASIZ_088586_A,
		205	Flabellina_affinis_MNCN1505_53696,
		206	Flabellina_sp_juv_N9_2023,
		207	Flabellinopsis_iodinea_CAS181313a,
		208	Flabellinopsis_iodinea_CAS181313b,
		209	Flabellinopsis_iodinea_CAS181313c,
		210	Flabellinopsis_iodinea_CPIC_01015,
		211	Flabellinopsis_iodinea_CPIC_01033,
		212	Glaucus_atlanticus_isolate_1,
		213	Glaucus_marginatus_isolate_A2,
		214	Godiva_quadricolor_CASIZ176385,
		215	Hermissenda_crassicornis_isolate_TL204,
		216	Hermissenda_opalescens_isolate_TL273,
		217	Janolus_longidentatus_CASIZ176320,
		218	Kynaria_cynara_CPIC_00579_1,
		219	Kynaria_cynara_CPIC_00587_3,
		220	Kynaria_cynara_CPIC_00588_1,
		221	Kynaria_cynara_CPIC_00588_2,
		222	Luisella_babai_isolate_ZFMK_529,
		223	Luisella_babai_MNCN15_05_53698,
		224	Luisella_babai_BAU2941,
		225	Luisella_telja_CPIC_02110,
		226	Luisella_engeli_CPIC_01582,
		227	Moridilla_brockii_CASIZ186245,
		228	Murmania_antiqua_ZMMU_Op_399,
		229	Myja_cf__longicornis_TK_2019_ZMMU_Op_668,
		230	Myja_karin_ZMMU_Op_610,
		231	Notaeolidia_depressa,
		232	Notaeolidia_depressa_Nd1,
		233	Pacifia_amica_ZMMU_Op_614,
		234	Pacifia_goddardi_CAS182590,
		235	Pacifia_goddardi_CPIC_00999,
		236	Pacifia_goddardi_CPIC_01647,
		237	Paracoryphella_islandica_ZMMU_Op_534,
		238	Paraflabellina_funeka_CAS176374,
		239	Paraflabellina_gabinierei_MCNCN_ADN52000,
		240	Paraflabellina_ischitana_MNCN1505_536970,
		241	Paraflabellina_ischitana_MNCN1505_537000,
		242	Phidiana_lynceus_MNCN_ADN51995,
		243	Phyllodesmium_jakobsenae_CASIZ_177576,
		244	Phyllodesmium_tuberculatum_CASIZ_177520,
		245	Piseinotecus_sp_CASIZ177740,
		246	Piseinotecus_soussi_BAU2952,
		247	Piseinotecus_soussi_BAU2953,
		248	Polaria_polaris_chau378,
		249	Polaria_polaris_ZMMU_Op_519,
		250	Protaeolidiella_atra_NSMT_Mo78852,
		251	Pruvotfolia_longicirrha_MNCN15_05_53703,
		252	Pruvotfolia_pselliotes_MNCN15_05_53705,
		253	Sakuraeolis_arcana_ZMBN_117061,
		254	Sakuraeolis_enosimensis_CASIZ178876,
		255	Samla_bicolor_CPIC_00630,
		256	Samla_bicolor_CPIC_00644,
		257	Samla_bicolor_juv_N325_2023,
		258	Samla_bicolor_KM313_AV457,
		259	Samla_bicolor_N19_2023,
		260	Samla_bicolor_N20_2023,
		261	Samla_bicolor_N372_2023,
		262	Samla_bicolor_N377_2023,
		263	Samla_bicolor_N378_2023,
		264	Samla_bicolor_N380_2023,
		265	Samla_bicolor_N92_2023,
		266	Samla_bicolor_ABC2BMM164,
		267	Samla_bicolor_QNPF_LA_TV607,
		268	Samla_bicolor_QVM01_AC_021,
		269	Samla_bicolor_QVM12_AC_157,
		270	Samla_bicolor_QVM12_AC_160,
		271	Samla_bicolor_QVM15_AC_246,
		272	Samla_bicolor_QVM35_GS_357,
		273	Samla_bicolor_QVM58_AC_614,
		274	Samla_bicolor_QVP50_AC_466,
		275	Samla_bicolor_QVP60_63_458,
		276	Samla_bicolor_QVP60_65_457,
		277	Samla_bicolor_QVP6LGL476,
		278	Samla_bicolor_ZMMU_Op_68,
		279	Samla_bilas_CAS177355,
		280	Samla_macassarana_CAS181283,
		281	Samla_riwo_KM301_AV155,
		282	Samla_riwo_KM303_AV226,
		283	Samla_riwo_N430_2023,
		284	Samla_riwo_QNAL_HA_JD346,
		285	Samla_riwo_QNAL_KA_GF005,
		286	Samla_riwo_QVM22_AC_254,
		287	Samla_rubropurpurata_N417_2023,
		288	Samla_rubropurpurata_SM16,
		289	Samla_rubropurpurata_SM3,
		290	Samla_sp_CAS177345,
		291	Samla_takashigei_ZMMU_Op_530,
		292	Samla_sp_SM10,
		293	Samla_sp_SM12,
		294	Samla_sp_SM13,
		295	Samla_sp_SM15,
		296	Samla_sp_SM18,
		297	Samla_sp_SM21,
		298	Samla_sp_SM22,
		299	Samla_sp_SM23,
		300	Samla_sp_SM24,
		301	Samla_sp_SM6,
		302	Samla_sp_SM9,
		303	Spurilla_neapolitana_CASIZ175756,
		304	Tenellia_adspersa_CAS184191,
		305	Trinchesia_caerulea_ZMMU_Op_622,
		306	Unidentia_nihonrossija_ZMMU_Op_517,
		307	Unidentia_sandramillenae_ZMMU_Op_617,
		308	Unidentia_sp_N101_2023,
		309	Unidentia_sp_N105_2023,
		310	Unidentia_sp_N106_2023,
		311	Unidentia_sp_N107_2023,
		312	Unidentia_sp_N312_2023,
		313	Unidentia_sp_N313_2023,
		314	Unidentia_sp_N432_2023,
		315	Unidentia_sp_N433_2023,
		316	Unidentia_sp_N434_2023,
		317	Zelentia_ninel_ZMMU_Op_509,
		318	Zeusia_hyperborea_ZMMU_Op_557,
		319	Ziminella_abyssa_ZSM_Mol_20100644,
		320	Ziminella_abyssa_ZSM_Mol_20100647,
		321	Ziminella_circapolaris_ZMMU_Op_482,
		322	Ziminella_japonica_12_4_1,
		323	Ziminella_japonica_12_4_2,
		324	Ziminella_japonica_56,
		325	Ziminella_vrijenhoeki_MIMB42255,
		326	Ziminella_salmonacea_CAS183927,
		327	Pseudovermis_paradoxus_ZMMU_Op_178,
		328	Pseudovermis_paradoxus_ZMMU_Op_178_2,
		329	Chudo_humanistica_ZMMUKM883,
		330	Hantazuia_imagawai_ZMMU_KM1059,
		331	Hantazuia_kimotoi_ZMMU_KM1068,
		332	Hantazuia_yugoikedai_ZMMU_KM1071,
		333	Hantazuia_yugoikedai_ZMMU_KM1044,
		334	Mgueolia_almamater_ZMMU_KM1007,
		335	Mgueolia_almamater_ZMMU_KM980,
		336	Mgueolia_almamater_ZMMU_KM885,
		337	Hantazuia_yugoikedai_ZMMU_KM1070,
		338	Portorchardia_candela_ZMMU_KM953,
		339	Portorchardia_candela_ZMMU_KM954
		;
tree con_50_majrule = [&U] (1[&prob=1.00000000e+00,prob_stddev=0.00000000e+00,prob_range={1.00000000e+00,1.00000000e+00},prob(percent)="100",prob+-sd="100+-0"]:1.100212e-01[&length_mean=1.11791263e-01,length_median=1.10021200e-01,length_95%HPD={5.99909600e-02,1.68811500e-01}],2[&prob=1.00000000e+00,prob_stddev=0.00000000e+00,prob_range={1.00000000e+00,1.00000000e+00},prob(percent)="100",prob+-sd=…
end;
