# Supplementary material for: Neither “lumpers” nor “splitters”: A global revision of Flabellinidae s.l. nudibranchs (Gastropoda: Heterobranchia: Nudibranchia)
Source: PLoS One. 2026 May 20;21(5):e0347759. doi: 10.1371/journal.pone.0347759 (PMC13189321; doi:10.1371/journal.pone.0347759)
Supplement: S1 Data — (ZIP) [file pone.0347759.s001.zip › Data S1/RAxML_bipartitions.Flab16S.autoMRE]

(Samla_riwo_QVM22_AC_254:0.00000100000050002909,((Samla_sp_SM22:0.01378112913990274871,((Samla_riwo_QNAL_KA_GF005:0.00000100000050002909,Samla_sp_SM12:0.00000100000050002909)66:0.00452612157781853274,Samla_riwo_QNAL_HA_JD346:0.00000100000050002909)23:0.00000100000050002909)50:0.00452367096315410295,((Samla_macassarana_CAS181283:0.05097249521481869716,(((Samla_bicolor_ZMMU_Op_68:0.00438908743345950859,Samla_bicolor_juv_N325_2023:0.01412430237813294687)99:0.01366552326260862815,((((Samla_bicolor_QVM12_AC_157:0.01151470584523721363,(Samla_bicolor_QVM12_AC_160:0.00455955097439405231,Samla_bicolor_QVP60_63_458:0.00000100000050002909)55:0.00000100000050002909)40:0.00000100000050002909,((Samla_sp_SM24:0.00457892873449229198,Samla_bicolor_QVP60_65_457:0.00456926664464525276)4:0.00000100000050002909,((((Samla_riwo_KM303_AV226:0.00000100000050002909,Samla_bicolor_QVM15_AC_246:0.00000100000050002909)8:0.00000100000050002909,Samla_sp_SM18:0.00000100000050002909)5:0.00000100000050002909,Samla_bicolor_QVM58_AC_614:0.00000100000050002909)2:0.00000100000050002909,Samla_bicolor_QVM01_AC_021:0.00000100000050002909)6:0.00000100000050002909)4:0.00000100000050002909)5:0.00000100000050002909,(Samla_bicolor_QVP6LGL476:0.00000100000050002909,Samla_sp_SM10:0.00914361662868572352)56:0.00455392598413953062)33:0.00585585657286210627,(Samla_bicolor_QVM35_GS_357:0.02284700966877090123,Samla_bicolor_QNPF_LA_TV607:0.01055513101931073242)38:0.00668926775261863109)95:0.02393680667215454874)97:0.04354864580454397699,((((Samla_bicolor_N377_2023:0.00465959496305316887,Samla_bicolor_N378_2023:0.00000100000050002909)41:0.00000100000050002909,(Samla_bicolor_N380_2023:0.00000100000050002909,Samla_takashigei_ZMMU_Op_530:0.00000100000050002909)26:0.00000100000050002909)95:0.02699623706489509209,Samla_bilas_CAS177355:0.12475260214120581503)36:0.00513496430273095369,(((((Samla_bicolor_QVP50_AC_466:0.00000100000050002909,(Samla_bicolor_CPIC_00630:0.00000100000050002909,Samla_bicolor_CPIC_00644:0.00000100000050002909)71:0.00458264948187195060)20:0.00000100000050002909,Samla_bicolor_N92_2023:0.00457070856563758163)39:0.00000100000050002909,((Samla_bicolor_ABC2BMM164:0.00935794977702480123,Samla_sp_SM23:0.00000100000050002909)63:0.00458552549268860781,((Samla_sp_SM9:0.00000100000050002909,Samla_bicolor_KM313_AV457:0.00000100000050002909)22:0.00000100000050002909,Samla_sp_SM21:0.00000100000050002909)31:0.00000100000050002909)43:0.00458571603202522198)98:0.07598372546066682609,Samla_sp_CAS177345:0.02085097815506260430)30:0.00443252046380599850,(Samla_bicolor_N372_2023:0.00927526458166378839,(Samla_sp_SM6:0.00460536516297481088,Samla_sp_SM13:0.00460144123891348400)68:0.00000100000050002909)100:0.05133944608132495757)47:0.01597264936155623136)30:0.00588709720427497106)35:0.01179867524612445741)81:0.06428553509379633657,((Luisella_engeli_CPIC_01582:0.10153653849039973034,(Luisella_telja_CPIC_02110:0.10530212827042548240,(Luisella_babai_BAU2941:0.01099475797015172542,(Luisella_babai_MNCN15_05_53698:0.00445610827033504370,Luisella_babai_isolate_ZFMK_529:0.00000100000050002909)77:0.00000100000050002909)100:0.08851740543875018241)78:0.03826179298289213854)99:0.11795804546829737058,(Protaeolidiella_atra_NSMT_Mo78852:0.14852967768424416017,((((Unidentia_sandramillenae_ZMMU_Op_617:0.06920747777176788906,((((Unidentia_sp_N101_2023:0.00454651217117568035,Unidentia_sp_N105_2023:0.00454061196133745924)23:0.00000100000050002909,(Unidentia_sp_N106_2023:0.00000100000050002909,Unidentia_sp_N107_2023:0.00000100000050002909)72:0.00453895347561136375)66:0.00000100000050002909,(Unidentia_sp_N312_2023:0.00446670017613534382,Unidentia_sp_N313_2023:0.00000100000050002909)62:0.01906937489217252688)78:0.02673676977953902759,Unidentia_nihonrossija_ZMMU_Op_517:0.02876639658612648032)95:0.02594316690587318563)99:0.10188549903212924808,(Pacifia_goddardi_CAS182590:0.00000100000050002909,(Pacifia_goddardi_CPIC_00999:0.00000100000050002909,Pacifia_goddardi_CPIC_01647:0.00000100000050002909)69:0.00451611729059878727)100:0.04747664102830972954)43:0.01014226882868573404,(Piseinotecus_soussi_BAU2952:0.00000100000050002909,Piseinotecus_soussi_BAU2953:0.00000100000050002909)100:0.16185805441386330594)77:0.07241459336051708773,(((((((Chlamylla_intermedia_ZMMU_Op_480:0.00000100000050002909,(Chlamylla_intermedia_ZMMU_Op_496:0.00000100000050002909,((((Chlamylla_intermedia_ZMMU_Op_494:0.00000100000050002909,Chlamylla_atypica_ZMMU_Op_487:0.00000100000050002909)92:0.00000100000050002909,(Chlamylla_intermedia_ZMMU_Op_497:0.00000100000050002909,Chlamylla_intermedia_ZMMU_Op_493:0.00000100000050002909)25:0.00000100000050002909)0:0.00000100000050002909,(Chlamylla_intermedia_ZMMU_Op_481:0.00000100000050002909,(Chlamylla_borealis_Sh2_2:0.00000100000050002909,Chlamylla_borealis_Sh2_3:0.00000100000050002909)14:0.00000100000050002909)2:0.00000100000050002909)1:0.00000100000050002909,Chlamylla_borealis_Sh2_1:0.00000100000050002909)1:0.00000100000050002909)60:0.00000100000050002909)61:0.00911146958727076031,((Polaria_polaris_ZMMU_Op_519:0.00000100000050002909,Polaria_polaris_chau378:0.00451347707233743217)55:0.00451345088513056998,Paracoryphella_islandica_ZMMU_Op_534:0.00000100000050002909)37:0.00000100000050002909)36:0.00901644815747345944,((Ziminella_vrijenhoeki_MIMB42255:0.00447607165153697528,(Ziminella_japonica_12_4_1:0.00000100000050002909,(Ziminella_japonica_12_4_2:0.00000100000050002909,Ziminella_japonica_56:0.00000100000050002909)67:0.00000100000050002909)49:0.00000100000050002909)88:0.00908779412284343308,((Ziminella_abyssa_ZSM_Mol_20100647:0.00000100000050002909,Ziminella_abyssa_ZSM_Mol_20100644:0.00000100000050002909)100:0.02966913307556663312,(Ziminella_circapolaris_ZMMU_Op_482:0.00464990130490896842,Ziminella_salmonacea_CAS183927:0.00000100000050002909)95:0.00787318842209835772)76:0.01079639633988801334)58:0.00964252007623270235)20:0.00478304767272433838,(((KI_Mol_021_Coryphella_amabilis:0.00000100000050002909,KI_Mol_022_Coryphella_amabilis:0.00000100000050002909)100:0.02852543419010694636,((Coryphella_gracilis_ZMMU_WS14929:0.00000100000050002909,Coryphella_amabilis_ZMMU_WS14981:0.00904624546443623390)38:0.00000100000050002909,(Coryphella_gracilis_ZMMU_WS14393:0.00448858450383156100,(Coryphella_amabilis_ZMMU_WS14979:0.00000100000050002909,Coryphella_gracilis_ZMMU_WS14930:0.00000100000050002909)48:0.00000100000050002909)29:0.00000100000050002909)34:0.00000100000050002909)79:0.01897796686565460592,(((((Coryphella_monicae_ZMMU_Op_411:0.00000100000050002909,(Coryphella_monicae_ZMMU_Op_476:0.00000100000050002909,Coryphella_monicae_ZMMU_Op_408:0.00000100000050002909)36:0.00000100000050002909)99:0.01836651896828710162,(Coryphella_borealis_GNM9417:0.00000100000050002909,(Coryphella_falklandica_ZSM_Mol_20070592:0.03821379691887334673,((Pseudovermis_paradoxus_ZMMU_Op_178:0.00000100000050002909,Pseudovermis_paradoxus_ZMMU_Op_178_2:0.00000100000050002909)100:0.58545702286849965468,(Coryphella_orjani_ZMMU_Op_467:0.00000100000050002909,Coryphella_orjani_ZMMU_Op_468:0.00449121218738034785)67:0.00463227487227559423)3:0.00000100000050002909)3:0.00450465483441986250)2:0.00000100000050002909)4:0.00451755080867442121,(((Coryphella_capensis_ZAC_176409:0.01491142770883107684,((Coryphella_browni_NTNU_VM_68822:0.00000100000050002909,Coryphella_browni_ZMMU_Op_413:0.00000100000050002909)56:0.00000100000050002909,((Coryphella_trophina_ZMMU_WS14381:0.01693183754963914489,((Coryphella_trophina_cpic1123:0.00000100000050002909,Coryphella_trophina_ZMMU_WS14438:0.00000100000050002909)39:0.00000100000050002909,Coryphella_trophina_cpic1122:0.00000100000050002909)72:0.00000100000050002909)89:0.02314048405923247245,(Coryphella_alexanderi_ZMMU_WS14380:0.00000100000050002909,((KI_Mol_143_Coryphella_sp:0.06510536717354491187,(KI_Mol_019_Coryphella_alexanderi:0.00000100000050002909,KI_Mol_024_Coryphella_alexanderi:0.00000100000050002909)99:0.00000100000050002909)31:0.03272394068590965543,(Coryphella_alexanderi_MIMB42469b:0.00000100000050002909,Coryphella_alexanderi_MIMB42469a:0.00000100000050002909)93:0.00202566119640817466)12:0.00794779320223399678)8:0.00000100000050002909)3:0.00910011960387082514)2:0.00457857906834804786)1:0.00000100000050002909,(Coryphella_chriskaugei_ZMMU_Op_499:0.00000100000050002909,Coryphella_chriskaugei_ZMMU_Op_542:0.00450618489006659149)67:0.00443906651306299940)2:0.00459378431505804569,(Coryphella_lineata_ZMMU_Op_507:0.00000100000050002909,Coryphella_lineata_ZMMU_Op_506:0.00000100000050002909)96:0.01373532999529099470)4:0.00460493583563860703)3:0.00456889942297901332,((Coryphella_verrucosa_ZMMU_WS14420:0.00446101807336599186,(Coryphella_verrucosa_ZMMU_WS14382:0.00000100000050002909,(Coryphella_verrucosa_ZMMU_WS14931:0.00000100000050002909,((Coryphella_verrucosa_ZMMU_WS14419:0.00000100000050002909,Coryphella_verrucosa_ZMMU_Op_521:0.00000100000050002909)6:0.00000100000050002909,((Coryphella_verrucosa_CPIC972:0.00000100000050002909,Coryphella_verrucosa_ZMMU_WS14383:0.00000100000050002909)4:0.00000100000050002909,Coryphella_verrucosa_CPIC973:0.00000100000050002909)1:0.00000100000050002909)0:0.00000100000050002909)3:0.00000100000050002909)30:0.00000100000050002909)96:0.02303042926416719316,((KI_Mol_020_Coryphella_sanamyanae:0.04563114756044651943,(Coryphella_sanamyanae_ZMMU_WS14416:0.00000100000050002909,Coryphella_sanamyanae_ZMMU_WS14417:0.00000100000050002909)98:0.00000100000050002909)68:0.02301285686653975829,((Coryphella_nobilis_ZMMU_WS14937:0.00000100000050002909,Coryphella_nobilis_ZMMU_Op_510:0.00000100000050002909)29:0.00000100000050002909,Coryphella_nobilis_ZMMU_WS14938:0.00000100000050002909)92:0.00928307959091996017)15:0.00000100000050002909)15:0.00910547287083112930)6:0.00460686552791946934,(((((((KI_Mol_016_Coryphella_sp_1:0.00000100000050002909,KI_Mol_023_Coryphella_sp_1:0.00000100000050002909)100:0.15929169951950247763,(AO83_3_Coryphella_sp_4:0.04866997668022297191,(AO3_001_Coryphella_sp_2:0.00369725463281733637,KI_Mol_018_Coryphella_sp_2:0.01034130998916990736)96:0.04346058512562091247)94:0.01854142356400033734)100:0.20533660414883703194,(Coryphella_athadona_ZMMU_WS14431:0.00000100000050002909,Coryphella_athadona_ZMMU_WS14432:0.00442741822465995017)91:0.00166625409121234089)3:0.01718771734918302097,((Coryphella_trilineata_DCP_218410A:0.00000100000050002909,Coryphella_trilineata_DCP_218410B:0.00000100000050002909)100:0.00977460856706401614,((Coryphella_trilineata_cpic1000:0.00000100000050002909,Coryphella_trilineata_cpic1284:0.00000100000050002909)20:0.00000100000050002909,(Coryphella_trilineata_cpic1639:0.00000100000050002909,Coryphella_trilineata_cpic1048:0.00000100000050002909)20:0.00000100000050002909)65:0.00000100000050002909)68:0.00901735427229028927)1:0.00000100000050002909,((Coryphella_cooperi_cpic1636:0.00000100000050002909,Coryphella_cooperi_cpic1325:0.00000100000050002909)94:0.00454794135570604427,Coryphella_fogata_MEX_173059:0.00989822321122556942)45:0.00451993223671396001)1:0.00456585529293966272,(((((Paraflabellina_ischitana_MNCN1505_536970:0.00000100000050002909,Paraflabellina_ischitana_MNCN1505_537000:0.00917226392851067107)95:0.00685736928519484461,(Paraflabellina_funeka_CAS176374:0.02523788394924047357,Paraflabellina_gabinierei_MCNCN_ADN52000:0.03938460690603536041)48:0.02006127910591923649)96:0.06178257563668263647,((Calmella_cavolini_MNCN1505_536880:0.00912461798035186372,Calmella_cavolini_ZMMU_Op_485:0.00000100000050002909)98:0.03232498778971966413,Calmella_gaditana_MNCN1505_537040:0.00000100000050002909)100:0.09340753366809559366)54:0.01744792446259267604,(Carronella_enne_ZMMU_Op_526:0.00959613664574045060,(Carronella_pellucida_ZMMU_Op_513:0.00000100000050002909,(Carronella_pellucida_NTNU_VM_68823:0.00000100000050002909,(Carronella_pellucida_ZMMU_Op_514:0.00000100000050002909,Carronella_pellucida_NTNU_VM_68824:0.00000100000050002909)22:0.00000100000050002909)12:0.00000100000050002909)96:0.01358281684073246731)88:0.01908239287926452588)36:0.00563410142975460937,Flabellina_affinis_MNCN1505_53696:0.01923294092794444743)54:0.04476323427404127475)1:0.00461267046799565626,(((Edmundsella_sp_CPIC_00843:0.01891323930918319476,Edmundsella_bertschi_CPIC_01648:0.02164846949394315725)96:0.01683163054847670523,(Edmundsella_albomaculata_MNCN1505_69896:0.00603913949047479252,(Edmundsella_pedata_NTNU_VM_65498:0.00000100000050002909,(Edmundsella_pedata_M1:0.00000100000050002909,Edmundsella_pedata_NTNU_VM_68819:0.00000100000050002909)34:0.00000100000050002909)99:0.01758970510588506869)100:0.03666101105935629795)99:0.03725432975753899256,(((Coryphellina_pseudolotos_l8:0.00000100000050002909,(((Coryphellina_lotos_n1_2016:0.00000100000050002909,Coryphellina_lotos_n42_2016:0.00000100000050002909)71:0.00445335662781784578,(Coryphellina_lotos_t9:0.00000100000050002909,(Coryphellina_lotos_t31:0.00000100000050002909,Coryphellina_lotos_ZMMU_Op_515:0.00000100000050002909)33:0.00000100000050002909)51:0.00000100000050002909)94:0.01891039406253618160,(Coryphellina_pseudolotos_N69_2023:0.00443626309780874046,((Coryphellina_rubrolineata_ZMMU_Op_132:0.00000100000050002909,(Coryphellina_rubrolineata_CAS177287:0.00000100000050002909,Coryphellina_sp_N64_2023:0.00000100000050002909)31:0.00000100000050002909)100:0.08254357013720534098,Coryphellina_lotos_N112_2023:0.00000100000050002909)2:0.00000100000050002909)7:0.00946741995837391097)10:0.00878400062019159267)40:0.02693610593301462575,(((((Coryphellina_exoptata_ZMMU_Op_116:0.00000100000050002909,(Coryphellina_exoptata_l13:0.00000100000050002909,Coryphellina_exoptata_l6:0.00000100000050002909)71:0.00452041976331415182)24:0.00000100000050002909,(Coryphellina_exoptata_l2:0.00000100000050002909,Coryphellina_exoptata_n115:0.00455560250628296668)72:0.00453549888875857954)65:0.00480546148000709529,Coryphellina_exoptata_n116:0.00430739585048849766)99:0.03246705043907950616,(Coryphellina_exopata_KR871_AV127:0.01895091600777736029,(((Coryphellina_sp_1_QVP50_AC_461:0.00000100000050002909,(Coryphellina_sp_1_QVP36_AC_329:0.00000100000050002909,(Coryphellina_sp_1_QVP56_AC_570:0.00000100000050002909,Coryphellina_sp_1_QVP27_GS_275:0.00000100000050002909)20:0.00000100000050002909)8:0.00000100000050002909)25:0.00000100000050002909,Coryphellina_sp_1_ABC45MM236:0.00456737025815983928)56:0.00456350607027175906,((Coryphellina_sp_1_QVP38_AC_341:0.00000100000050002909,Coryphellina_sp_1_ABC45MM235:0.00000100000050002909)74:0.00455590349605273538,Coryphellina_sp_1_ABC45MM234:0.00000100000050002909)23:0.00000100000050002909)36:0.00000100000050002909)81:0.02618511826602546236)81:0.02453152628299038948,(Coryphellina_arveloi_CAS179418:0.00000100000050002909,Coryphellina_arveloi_CAS179419:0.00000100000050002909)100:0.04590837361671174649)73:0.03177920363913468854)11:0.00585208494373849579,((((Coryphellina_rubrolineata_IE_fr1:0.06493828118276054329,(Coryphellina_pannae_n37:0.00000100000050002909,Coryphellina_pannae_n125:0.00000100000050002909)100:0.04625654330109566642)17:0.00464418478570080302,(Coryphellina_sp_3_QVP13_GS_203:0.00000100000050002909,Coryphellina_sp_3_TPC_01_AD_709:0.00000100000050002909)99:0.01190656034790006819)20:0.01051313480101265761,(Coryphellina_flamma_QVP14_AC_179:0.00448532168231511024,((((Coryphellina_flamma_n30_2019:0.00000100000050002909,((Coryphellina_flamma_n140_2021:0.00000100000050002909,Coryphellina_flamma_QVP05_AI_079:0.00000100000050002909)4:0.00000100000050002909,Coryphellina_flamma_QVP_GS_204:0.00000100000050002909)1:0.00000100000050002909)0:0.00000100000050002909,(Coryphellina_flamma_n34_2019:0.00000100000050002909,(Coryphellina_flamma_QVP50_AC_452:0.00000100000050002909,Coryphellina_lotos_KR100_AV450:0.00000100000050002909)11:0.00000100000050002909)3:0.00000100000050002909)1:0.00000100000050002909,Coryphellina_flamma_l5:0.00000100000050002909)12:0.00000100000050002909,Coryphellina_flamma_QVP14_AC_191:0.00449984061247723967)29:0.00000100000050002909)78:0.01095269117745024251)8:0.00386491646411450630,((((Coryphellina_flamma_QVP21_GS_228:0.00000100000050002909,(Coryphellina_flamma_BOU_01_AD_614:0.00000100000050002909,Coryphellina_flamma_sp_ABC89AV176:0.00000100000050002909)18:0.00000100000050002909)10:0.00000100000050002909,Coryphellina_flamma_QVP14_AC_205:0.00000100000050002909)41:0.00000100000050002909,Coryphellina_flamma_QVP14_AC_206:0.01337454784074229401)68:0.00440667273299793875,Coryphellina_flamma_QVP14_AC_204:0.00000100000050002909)100:0.06060189080409876528)2:0.00525707099886220386)79:0.03076387254976563346)78:0.03817759744396507365)0:0.00000100000050002909)1:0.00483066586550716034)4:0.00928464773591056169)5:0.01379082324099780918,Piseinotecus_sp_CASIZ177740:0.08748184864293778729)5:0.01910769169200570231,(((Baenopsis_baetica_MNCN1505_53699:0.09441850247121762185,(((((Bajaeolis_bertschi_CPIC_00597_1:0.00000100000050002909,((Bajaeolis_bertschi_CPIC_00597_2:0.00000100000050002909,(Bajaeolis_bertschi_Aeolid_Mexican:0.00000100000050002909,(Bajaeolis_bertschi_cpic02112:0.00000100000050002909,Bajaeolis_bertschi_CPIC_00592_1:0.00000100000050002909)6:0.00000100000050002909)1:0.00000100000050002909)0:0.00000100000050002909,(Bajaeolis_bertschi_CPIC_00598:0.00000100000050002909,(Bajaeolis_bertschi_CPIC_00596:0.00000100000050002909,Bajaeolis_bertschi_cpic02111:0.00000100000050002909)10:0.00000100000050002909)4:0.00000100000050002909)1:0.00000100000050002909)4:0.00000100000050002909,Bajaeolis_bertschi_CPIC_00578:0.00000100000050002909)61:0.00449401933237044207,Bajaeolis_bertschi_CPIC_00592_2:0.00000100000050002909)97:0.03925622093540231256,(((Flabellinopsis_iodinea_CPIC_01015:0.00000100000050002909,Flabellinopsis_iodinea_CAS181313c:0.00000100000050002909)15:0.00000100000050002909,(Flabellinopsis_iodinea_CAS181313a:0.00000100000050002909,Flabellinopsis_iodinea_CAS181313b:0.00000100000050002909)7:0.00000100000050002909)53:0.00000100000050002909,Flabellinopsis_iodinea_CPIC_01033:0.00936543599077141117)100:0.11468501787383571233)66:0.01835139914571804268,Janolus_longidentatus_CASIZ176320:0.31698888832108496061)23:0.02678071387933420727)11:0.00758171611290371032,(Kynaria_cynara_CPIC_00588_2:0.00467298551888306254,(Kynaria_cynara_CPIC_00587_3:0.01425782306746293908,(Kynaria_cynara_CPIC_00579_1:0.00000100000050002909,Kynaria_cynara_CPIC_00588_1:0.00000100000050002909)53:0.00000100000050002909)35:0.00000100000050002909)99:0.07866143239698808465)6:0.03131315341078187708,(((((Phyllodesmium_jakobsenae_CASIZ_177576:0.07285551348436535013,Phyllodesmium_tuberculatum_CASIZ_177520:0.00000100000050002909)100:0.19562630995155674829,Godiva_quadricolor_CASIZ176385:0.15963125015054510647)67:0.02755100478194669536,(Dondice_occidentalis:0.21704317925025184977,(Hermissenda_opalescens_isolate_TL273:0.00000100000050002909,Hermissenda_crassicornis_isolate_TL204:0.00000100000050002909)100:0.13036652684802485513)57:0.06119745309809007661)100:0.29515406352110779009,(((Anteaeolidiella_cacaotica_CASIZ174212:0.20411696580424554259,Spurilla_neapolitana_CASIZ175756:0.10712556533278526361)42:0.02138047578834266493,((Aeolidiella_alderi_ZSMMol20020982:0.05051882300167333251,(Aeolidiella_sanguinea_MCNCN_ADN51933:0.00000100000050002909,Aeolidiella_glauca_ZMMU_Op_560:0.01035149962914106749)100:0.05530617700939409465)82:0.03962162161558945017,Cerberilla_bernadettae_MCNCN_ADN51957:0.07052445836327066175)48:0.02859262948509494473)26:0.01360329068614947456,(Aeolidiidae_gen__sp__japonica_CASIZ184527:0.23044298929485429461,((Aeolidia_filomenae_MNCN_15_05_74477:0.02569155228118795084,Aeolidia_sp__2_LC_2015_MNCN_15_05_74483:0.03459368058973814192)56:0.03126834918597427848,Zeusia_hyperborea_ZMMU_Op_557:0.05203203668741245014)53:0.02996970254620910309)40:0.01770191547574151772)62:0.07202586692798572388)33:0.03413911520489563284,Babakina_anadoni_MNCN1505_46702:0.04054952047546635241)24:0.04352284149716070805)0:0.00000100000050002909)0:0.03870131871913470162,((Flabellina_bulbosa:0.26317340798024391191,((Apata_pricei_Rud21279:0.00939813263675639936,((Apata_pricei_ZMMU_Op_533:0.00000100000050002909,((Apata_pricei_Rud21280:0.00000100000050002909,Apata_pricei_Rud21278:0.00000100000050002909)42:0.00000100000050002909,(Apata_pricei_Rud21282:0.00000100000050002909,Apata_pricei_Rud21281:0.00000100000050002909)18:0.00000100000050002909)3:0.00000100000050002909)23:0.00000100000050002909,Apata_pricei_Shp22006_3:0.00467615262013093818)26:0.00000100000050002909)68:0.00796203614454478459,(Apata_pricei_CPIC_01020:0.00000100000050002909,(Apata_cf_CAS114776:0.00000100000050002909,Apata_pricei_CPIC_01049:0.00000100000050002909)86:0.00943392642610551765)83:0.02140761071001063762)64:0.04075559863524563092)7:0.01191746231717390712,(Cumanotus_beaumonti_ZMMU_Op_663:0.11048371848512839044,((((Notaeolidia_depressa:0.00000100000050002909,Notaeolidia_depressa_Nd1:0.00000100000050002909)100:0.23320868567181288200,(Zelentia_ninel_ZMMU_Op_509:0.07242267394502743816,(((Bohuslania_matsmichaeli_ZMMU_Op_600:0.01892964817222412416,Cuthona_nana_ZMMU_Op_522:0.00000100000050002909)99:0.06172668264841998237,((Calma_glaucoides_ZMMU_Op_603:0.07990445662232037449,(Cuthonella_soboli_ZMMU_Op_524:0.03709313013608184217,(Cuthonella_cocoachroma_CAS181307b:0.02125922533043497417,Cuthonella_concinna_ZMMU_Op_523:0.01298077009993802225)27:0.00514275155866991424)26:0.01194720538785620442)41:0.03459410828557847595,(((Amphorina_pallida_GnM9094:0.05795379387459153459,(Fiona_pinnata_CASIZ_088586_A:0.15853219649484009968,Eubranchus_tricolor_ZMMU_Op_525:0.05932868846637233406)30:0.03732356451441033035)15:0.00944682878100245975,Eubranchus_odhneri_ZMMU_Op_484:0.03652561996471073019)52:0.03675268177731540187,Murmania_antiqua_ZMMU_Op_399:0.10926800898943353491)18:0.02576854101580221615)10:0.02251068278111027082)66:0.05194669039822024520,(Trinchesia_caerulea_ZMMU_Op_622:0.13658204768324494482,(Diaphoreolis_viridis_ZMMU_Op_537:0.12683762306398915776,(Tenellia_adspersa_CAS184191:0.05307682077026111556,Catriona_aurantia_ZMMU_Op_545:0.05625371727178764270)90:0.05530733788601333717)85:0.03447474767086321223)95:0.11906910518417510025)34:0.00975140264930155105)99:0.10158790154696108188)19:0.02233375688145604332,(((Favorinus_auritulus_CASIZ_181202:0.09175136787550280948,Favorinus_tsuruganus_CASIZ_186044:0.06025122690422270860)99:0.07518216447817448189,(Glaucus_marginatus_isolate_A2:0.09054232326489397575,Glaucus_atlanticus_isolate_1:0.05083508540532475500)98:0.11327374201559425870)59:0.05984691236963311789,((((Flabellina_sp_juv_N9_2023:0.04739617251234839318,Facelinidae_sp__2_LC_2013_CASIZ186258:0.09856316814660731618)72:0.02910767086608386650,(Cratena_peregrina_MNCN15_05_53691:0.06767906026362298377,(Myja_cf__longicornis_TK_2019_ZMMU_Op_668:0.01476874781276471191,Myja_karin_ZMMU_Op_610:0.04387664012193424196)84:0.02301098326837971997)38:0.00000100000050002909)61:0.01776072195998340195,((Sakuraeolis_arcana_ZMBN_117061:0.02103937997485392022,(Caloria_sp__4_LC_2013_CASIZ186240:0.00000100000050002909,Caloria_sp__4_LC_2013_CASIZ186241:0.00000100000050002909)100:0.06025876735972238163)87:0.04207323669623231482,Sakuraeolis_enosimensis_CASIZ178876:0.04565303540910546631)61:0.02223719438885641761)64:0.03236862582595202709,Facelina_annulicornis_CASIZ186793:0.09085147210796123973)61:0.03391483356661945114)14:0.03356268144027228090)2:0.01739250787118543431,(((Moridilla_brockii_CASIZ186245:0.14011912687235986152,(Phidiana_lynceus_MNCN_ADN51995:0.07141999194210166269,(Caloria_elegans_MNCN15_05_53689:0.23817314618949750327,(Pruvotfolia_longicirrha_MNCN15_05_53703:0.02339619023767383621,Pruvotfolia_pselliotes_MNCN15_05_53705:0.02640866910506970561)97:0.08732691236028614079)47:0.01512305334213012373)29:0.01989149441582193159)31:0.01138079528468913075,Austraeolis_stearnsi:0.08583488652720866474)53:0.04798301023930889170,(Dendronotus_dalli_ZMMU_Op295:0.20211527206692397884,(Bonisa_nakaza_CASIZ176146:0.17095733813976068949,(Tritonicula_pickensi_CASIZ175718:0.08048093975395415045,(Tritonia_nilsodhneri_CAS_IZ_176218A:0.02818713286537101459,Tritonia_plebeia_ZMMU_Op_572:0.06192001976605951419)90:0.04436763778858490020)69:0.03491745108411280912)16:0.00998394475128645993)12:0.03713445776663416159)1:0.02051668658456822641)0:0.01518950366701534924)0:0.00000100000050002909)0:0.01792705790094805546)4:0.02182248696695415421)6:0.00781539257537179621)18:0.02266575166357343712)93:0.09437022440293839354)100:0.13577679232355499561)79:0.00000100000050002909,Samla_sp_SM15:0.00000100000050002909);
