# Supplementary material for: Neither “lumpers” nor “splitters”: A global revision of Flabellinidae s.l. nudibranchs (Gastropoda: Heterobranchia: Nudibranchia)
Source: PLoS One. 2026 May 20;21(5):e0347759. doi: 10.1371/journal.pone.0347759 (PMC13189321; doi:10.1371/journal.pone.0347759)
Supplement: S1 Data — (ZIP) [file pone.0347759.s001.zip › Data S1/RAxML_bipartitions.Flab28S.autoMRE]

(Trinchesia_caerulea_ZMMU_Op_622:0.00000100000050002909,(Tritonia_plebeia_ZMMU_Op_572:0.15938390714595063180,((((Cuthonella_concinna_ZMMU_Op_523:0.00000100000050002909,Cuthona_nana_ZMMU_Op_522:0.00000100000050002909)99:0.01403936980075669652,(Eubranchus_tricolor_ZMMU_Op_525:0.03275243261182279875,((((((Coryphellina_rubrolineata_IE_fr1:0.09647459608488963279,(((Coryphellina_pannae_n37:0.00000100000050002909,Coryphellina_pannae_n125:0.00000100000050002909)100:0.01860032273007296982,(Coryphellina_sp_3_TPC_01_AD_709:0.00276169390029550607,Coryphellina_sp_3_QVP13_GS_203:0.00000100000050002909)100:0.06458781745373577687)17:0.01193207570109148900,((((Coryphellina_lotos_N112_2023:0.00316775588366090613,Coryphellina_lotos_t9:0.00000100000050002909)67:0.00000100000050002909,(((Coryphellina_lotos_n42_2016:0.00000100000050002909,(Coryphellina_lotos_ZMMU_Op_515:0.00000100000050002909,Coryphellina_pseudolotos_N69_2023:0.00000100000050002909)16:0.00000100000050002909)3:0.00000100000050002909,(Coryphellina_pseudolotos_N68_2023:0.00000100000050002909,Coryphellina_pseudolotos_l8:0.00000100000050002909)23:0.00000100000050002909)56:0.00000100000050002909,(Coryphellina_lotos_t31:0.00000100000050002909,Coryphellina_lotos_n1_2016:0.00000100000050002909)93:0.00000100000050002909)51:0.00000100000050002909)95:0.01298100820502660208,(((Coryphellina_flamma_QVP50_AC_452:0.00000100000050002909,Coryphellina_flamma_QVP05_AI_079:0.00000100000050002909)26:0.00000100000050002909,Coryphellina_flamma_QVP14_AC_179:0.00000100000050002909)65:0.00314305138287055037,(((Coryphellina_flamma_n30_2019:0.00000100000050002909,Coryphellina_flamma_n140_2021:0.00000100000050002909)42:0.00000100000050002909,(Coryphellina_flamma_n34_2019:0.00321401199053224012,Coryphellina_lotos_KR100_AV450:0.00668856682223391372)5:0.00000100000050002909)21:0.00000100000050002909,(Coryphellina_flamma_QVP_GS_204:0.00000100000050002909,Coryphellina_flamma_QVP14_AC_191:0.00000100000050002909)56:0.00000100000050002909)17:0.00000100000050002909)43:0.00000100000050002909)46:0.01216352172908129192,Coryphellina_aurora_n25_2019:0.00770589430880122724)8:0.00000100000050002909)36:0.01878131949636827058)56:0.00351417342615826514,((Coryphellina_flamma_QVP14_AC_206:0.00299476944244152698,(((Coryphellina_flamma_BOU_01_AD_614:0.00000100000050002909,Coryphellina_flamma_sp_ABC89AV176:0.00000100000050002909)16:0.00000100000050002909,Coryphellina_flamma_QVP14_AC_205:0.00000100000050002909)11:0.00000100000050002909,Coryphellina_flamma_QVP21_GS_228:0.00000100000050002909)40:0.00000100000050002909)61:0.00000100000050002909,Coryphellina_flamma_QVP14_AC_204:0.00819358218076552194)85:0.01829166578054060299)100:0.10596875879002841392,((Coryphellina_sp_1_QVP50_AC_461:0.00372849536013204448,(Coryphellina_sp_1_QVP36_AC_329:0.00000100000050002909,((Coryphellina_sp_1_ABC45MM236:0.00000100000050002909,((Coryphellina_sp_1_ABC45MM234:0.00000100000050002909,Coryphellina_sp_1_QVP38_AC_341:0.00000100000050002909)3:0.00000100000050002909,(Coryphellina_sp_1_QVP27_GS_275:0.00000100000050002909,Coryphellina_sp_1_ABC45MM235:0.00000100000050002909)12:0.00000100000050002909)0:0.00000100000050002909)1:0.00000100000050002909,Coryphellina_exoptata_ZMMU_Op_116:0.00000100000050002909)2:0.00000100000050002909)27:0.00000100000050002909)39:0.00000100000050002909,((Coryphellina_exoptata_n115:0.00401639451944368116,Coryphellina_exoptata_n116:0.00000100000050002909)67:0.00384728849393961309,(Coryphellina_exopata_KR871_AV127:0.00800519128059055951,(Coryphellina_sp_1_QVP56_AC_570:0.00000100000050002909,((Coryphellina_exoptata_l6:0.00000100000050002909,Coryphellina_exoptata_l13:0.00000100000050002909)27:0.00000100000050002909,Coryphellina_exoptata_l2:0.00000100000050002909)65:0.00370883181055721737)23:0.00000100000050002909)28:0.00000100000050002909)52:0.00000100000050002909)94:0.01391994548135618709)30:0.00968606154903903227,(Samla_rubropurpurata_N417_2023:0.02716203866736946124,((((Coryphella_trilineata_cpic1284:0.00000100000050002909,(Coryphella_cooperi_cpic1636:0.00000100000050002909,Coryphella_trilineata_cpic1048:0.00000100000050002909)14:0.00000100000050002909)13:0.00000100000050002909,Coryphella_cooperi_cpic1325:0.00000100000050002909)58:0.00000100000050002909,(Coryphella_trilineata_cpic1000:0.00000100000050002909,Coryphella_trilineata_cpic1639:0.00000100000050002909)95:0.00000100000050002909)64:0.00000100000050002909,(Coryphella_falklandica_ZSM_Mol_20070592:0.01025862912216230112,((((((Coryphella_borealis_GNM9417:0.00000100000050002909,(Coryphella_verrucosa_ZMMU_WS14383:0.00000100000050002909,((Coryphella_monicae_ZMMU_Op_408:0.00000100000050002909,(Coryphella_verrucosa_ZMMU_WS14382:0.00000100000050002909,(Coryphella_verrucosa_MIMB4024:0.00000100000050002909,(((Coryphella_verrucosa_ZMMU_WS14419:0.00000100000050002909,Coryphella_verrucosa_ZMMU_WS14931:0.00000100000050002909)8:0.00000100000050002909,(Coryphella_monicae_ZMMU_Op_476:0.00000100000050002909,Coryphella_orjani_ZMMU_Op_468:0.00000100000050002909)7:0.00000100000050002909)0:0.00000100000050002909,Coryphella_verrucosa_ZMMU_WS14420:0.00000100000050002909)1:0.00000100000050002909)0:0.00000100000050002909)0:0.00000100000050002909)0:0.00000100000050002909,Coryphella_monicae_ZMMU_Op_411:0.00000100000050002909)0:0.00000100000050002909)0:0.00000100000050002909)1:0.00000100000050002909,Coryphella_orjani_ZMMU_Op_467:0.00000100000050002909)28:0.00000100000050002909,(Coryphella_verrucosa_CPIC972:0.00346300726236652449,Coryphella_verrucosa_CPIC973:0.00000100000050002909)93:0.00000100000050002909)26:0.00000100000050002909,(Coryphella_browni_ZMMU_Op_413:0.00000100000050002909,((Coryphella_amabilis_ZMMU_WS14979:0.00000100000050002909,(Coryphella_amabilis_ZMMU_WS14981:0.00000100000050002909,((((Coryphella_gracilis_ZMMU_WS14930:0.00000100000050002909,Coryphella_gracilis_ZMMU_WS14393:0.00000100000050002909)7:0.00000100000050002909,KI_Mol_022_Coryphella_amabilis:0.00000100000050002909)4:0.00000100000050002909,KI_Mol_021_Coryphella_amabilis:0.00000100000050002909)1:0.00000100000050002909,Coryphella_gracilis_ZMMU_WS14929:0.00000100000050002909)8:0.00000100000050002909)94:0.00320611784812331472)100:0.04963072531498182588,((Coryphella_lineata_ZMMU_Op_506:0.00000100000050002909,Coryphella_lineata_ZMMU_Op_507:0.00000100000050002909)13:0.00000100000050002909,(Coryphella_chriskaugei_ZMMU_Op_542:0.00000100000050002909,Coryphella_chriskaugei_ZMMU_Op_499:0.00000100000050002909)15:0.00000100000050002909)70:0.00335649952151567893)12:0.00000100000050002909)47:0.00337565502269460789)40:0.00333446542905841770,(Coryphella_nobilis_ZMMU_WS14938:0.00000100000050002909,(((KI_Mol_019_Coryphella_alexanderi:0.00000100000050002909,(((Coryphella_trophina_ZMMU_WS14438:0.00000100000050002909,((Coryphella_trophina_cpic1123:0.00000100000050002909,(Coryphella_trophina_ZMMU_WS14381:0.00000100000050002909,Coryphella_nobilis_ZMMU_WS14937:0.00000100000050002909)7:0.00000100000050002909)3:0.00000100000050002909,Coryphella_nobilis_MIMB40023:0.00000100000050002909)0:0.00000100000050002909)0:0.00000100000050002909,Coryphella_trophina_cpic1122:0.00000100000050002909)0:0.00000100000050002909,Coryphella_alexanderi_ZMMU_WS14380:0.00000100000050002909)0:0.00000100000050002909)0:0.00000100000050002909,KI_Mol_024_Coryphella_alexanderi:0.00000100000050002909)0:0.00000100000050002909,Coryphella_nobilis_MIMB40022:0.00000100000050002909)1:0.00000100000050002909)22:0.00000100000050002909)55:0.00332007863754625468,(KI_Mol_143_Coryphella_sp:0.00000100000050002909,((Coryphella_athadona_ZMMU_WS14431:0.00000100000050002909,Coryphella_athadona_ZMMU_WS14432:0.00000100000050002909)98:0.01399099723558207102,((Coryphella_sanamyanae_ZMMU_WS14416:0.00000100000050002909,Coryphella_sanamyanae_ZMMU_WS14417:0.00000100000050002909)39:0.00000100000050002909,KI_Mol_020_Coryphella_sanamyanae:0.00000100000050002909)80:0.00000100000050002909)45:0.00681828447007658787)4:0.00000100000050002909)21:0.00337644655643236456)51:0.00341348027720249142)85:0.02442140618487221096)50:0.02233720262863220576)24:0.02680146570884289758,(((((KI_Mol_016_Coryphella_sp_1:0.00000100000050002909,KI_Mol_023_Coryphella_sp_1:0.00000100000050002909)49:0.00000100000050002909,(AO83_3_Coryphella_sp_4:0.00000100000050002909,((AO3_001_Coryphella_sp_2:0.00423779105544406631,(KI_Mol_018_Coryphella_sp_2:0.00000100000050002909,KI_Mol_015_Coryphella_sp_3:0.00000100000050002909)56:0.00000100000050002909)21:0.00000100000050002909,KI_Mol_014_Coryphella_sp_3:0.00382891542934754017)58:0.00385987953307992968)60:0.00381067786162599164)54:0.00380760626352787384,(((Chlamylla_borealis_Sh2_2:0.00000100000050002909,(Chlamylla_intermedia_ZMMU_Op_494:0.00000100000050002909,Chlamylla_atypica_ZMMU_Op_487:0.00000100000050002909)5:0.00000100000050002909)0:0.00000100000050002909,((((Polaria_polaris_ZMMU_Op_519:0.00000100000050002909,Chlamylla_intermedia_ZMMU_Op_480:0.00000100000050002909)5:0.00000100000050002909,Chlamylla_intermedia_ZMMU_Op_496:0.00000100000050002909)1:0.00000100000050002909,Chlamylla_intermedia_ZMMU_Op_481:0.00000100000050002909)0:0.00000100000050002909,Chlamylla_borealis_Sh2_3:0.00000100000050002909)1:0.00000100000050002909)4:0.00000100000050002909,Paracoryphella_islandica_ZMMU_Op_534:0.00000100000050002909)13:0.00000100000050002909)6:0.00000100000050002909,((Cuthonella_soboli_ZMMU_Op_524:0.03204935214565547003,Chlamylla_borealis_Sh2_1:0.00000100000050002909)23:0.00384175092212518752,Polaria_polaris_chau378:0.00000100000050002909)24:0.00000100000050002909)20:0.00385201138224771982,(Unidentia_sp_N432_2023:0.07427173570722817031,(Ziminella_vrijenhoeki_MIMB42255:0.00393679737768995366,((Ziminella_japonica_56:0.00000100000050002909,Ziminella_japonica_12_4_2:0.00000100000050002909)26:0.00000100000050002909,Ziminella_japonica_12_4_1:0.00000100000050002909)41:0.00000100000050002909)72:0.00381161082202309109)7:0.00000100000050002909)18:0.00000100000050002909)8:0.01276919159302971653,(((((Pseudovermis_paradoxus_ZMMU_Op_178_2:0.00000100000050002909,Pseudovermis_paradoxus_ZMMU_Op_178:0.00000100000050002909)100:0.08392463765190669167,(Bajaeolis_bertschi_CPIC_00578:0.00412692623183303058,((Bajaeolis_bertschi_CPIC_00596:0.00000100000050002909,Bajaeolis_bertschi_CPIC_00597_1:0.00400894968397196277)57:0.00000100000050002909,Bajaeolis_bertschi_CPIC_00592_1:0.00000100000050002909)28:0.00000100000050002909)53:0.00397090789774330252)12:0.00000100000050002909,((Bajaeolis_bertschi_CPIC_00592_2:0.00000100000050002909,(Bajaeolis_bertschi_cpic02112:0.00000100000050002909,(Bajaeolis_bertschi_cpic02111:0.00000100000050002909,(Bajaeolis_bertschi_CPIC_00598:0.00000100000050002909,Bajaeolis_bertschi_CPIC_00597_2:0.00000100000050002909)15:0.00000100000050002909)4:0.00000100000050002909)16:0.00000100000050002909)46:0.00000100000050002909,Bajaeolis_bertschi_Aeolid_Mexican:0.00000100000050002909)42:0.00000100000050002909)45:0.02953294772540342519,(Flabellinopsis_iodinea_CPIC_01015:0.00000100000050002909,Flabellinopsis_iodinea_CPIC_01033:0.00000100000050002909)98:0.00000100000050002909)19:0.00890726762986728676,((((((Samla_bicolor_juv_N325_2023:0.00370556115959176429,((Luisella_engeli_CPIC_01582:0.01126972010794538397,Luisella_telja_CPIC_02110:0.00000100000050002909)100:0.02810219199060031911,((Samla_bicolor_CPIC_00644:0.00000100000050002909,((((Samla_bicolor_ABC2BMM164:0.00000100000050002909,Samla_bicolor_QVP50_AC_466:0.00000100000050002909)19:0.00000100000050002909,Samla_bicolor_KM313_AV457:0.00000100000050002909)16:0.00000100000050002909,Samla_bicolor_N19_2023:0.00000100000050002909)67:0.00000100000050002909,Samla_bicolor_CPIC_00630:0.00000100000050002909)71:0.00000100000050002909)97:0.01496622122863660968,(Samla_bicolor_N20_2023:0.00000100000050002909,Samla_bicolor_N372_2023:0.00000100000050002909)73:0.00000100000050002909)53:0.00356974818102337357)48:0.00394826117576294652)7:0.00000100000050002909,((Samla_bicolor_N380_2023:0.00000100000050002909,Samla_riwo_KM301_AV155:0.00401326722522151683)24:0.00000100000050002909,(Samla_bicolor_ZMMU_Op_68:0.00000100000050002909,(Samla_bicolor_N377_2023:0.00000100000050002909,(((Samla_bicolor_QVM12_AC_160:0.00000100000050002909,Samla_bicolor_QVM12_AC_157:0.00000100000050002909)4:0.00000100000050002909,(Samla_bicolor_QVM15_AC_246:0.00000100000050002909,(Samla_bicolor_N378_2023:0.00000100000050002909,Samla_bicolor_QVP6LGL476:0.00000100000050002909)0:0.00000100000050002909)0:0.00000100000050002909)0:0.00000100000050002909,(Samla_bicolor_QVP60_65_457:0.00000100000050002909,((Samla_riwo_KM303_AV226:0.00000100000050002909,((Samla_bicolor_QNPF_LA_TV607:0.00000100000050002909,Samla_bicolor_QVM01_AC_021:0.00000100000050002909)1:0.00000100000050002909,Samla_bicolor_QVP60_63_458:0.00000100000050002909)1:0.00000100000050002909)0:0.00000100000050002909,((Samla_bicolor_QVM58_AC_614:0.00000100000050002909,Samla_bicolor_QVM35_GS_357:0.00000100000050002909)13:0.00000100000050002909,Samla_takashigei_ZMMU_Op_530:0.00000100000050002909)1:0.00000100000050002909)0:0.00000100000050002909)0:0.00000100000050002909)0:0.00000100000050002909)0:0.00000100000050002909)15:0.00000100000050002909)9:0.00000100000050002909)14:0.00000100000050002909,(((Samla_riwo_QVM22_AC_254:0.00000100000050002909,Samla_riwo_QNAL_KA_GF005:0.00000100000050002909)37:0.00000100000050002909,Samla_riwo_N430_2023:0.00000100000050002909)74:0.00000100000050002909,Samla_riwo_QNAL_HA_JD346:0.00000100000050002909)62:0.00370568133179299732)94:0.05523399411136244858,Notaeolidia_depressa_Nd1:0.02048324188319089467)37:0.01450396926902582442,((((Apata_pricei_Rud21280:0.00000100000050002909,Apata_pricei_Rud21281:0.00000100000050002909)80:0.00436170847251274828,Apata_pricei_Rud21282:0.00000100000050002909)64:0.00000100000050002909,Apata_pricei_Rud21278:0.00000100000050002909)55:0.00000100000050002909,Apata_pricei_Rud21279:0.00000100000050002909)94:0.02203830134108528821)4:0.00000100000050002909,(Kynaria_cynara_CPIC_00587_3:0.00409573624035861669,(Kynaria_cynara_CPIC_00588_2:0.00000100000050002909,(Kynaria_cynara_CPIC_00588_1:0.00442090774119188734,Kynaria_cynara_CPIC_00579_1:0.00000100000050002909)87:0.00000100000050002909)50:0.00000100000050002909)98:0.02162748155069432396)12:0.00768282314589759270)41:0.03043353443239566261)3:0.00376570174504764271)3:0.01176645506091424966)1:0.00000100000050002909,Murmania_antiqua_ZMMU_Op_399:0.03071969664078348303)8:0.02345205330843649211,(((Calmella_cavolini_ZMMU_Op_485:0.02270315268600948608,(Carronella_enne_ZMMU_Op_526:0.00000100000050002909,(Carronella_pellucida_ZMMU_Op_513:0.00000100000050002909,Carronella_pellucida_ZMMU_Op_514:0.00000100000050002909)72:0.00300561876979672012)100:0.02954904593446645855)95:0.07058880388343524714,(Edmundsella_pedata_M1:0.09533321568094188514,Edmundsella_sp_CPIC_00843:0.03232894562654218401)89:0.06194421309114794827)26:0.02747106858951411587,Zelentia_ninel_ZMMU_Op_509:0.00000100000050002909)20:0.02347031376430459490)26:0.00942805397219305050)100:0.00320336656535169908,Diaphoreolis_viridis_ZMMU_Op_537:0.00000100000050002909);
