# Supplementary material for: Neither “lumpers” nor “splitters”: A global revision of Flabellinidae s.l. nudibranchs (Gastropoda: Heterobranchia: Nudibranchia)
Source: PLoS One. 2026 May 20;21(5):e0347759. doi: 10.1371/journal.pone.0347759 (PMC13189321; doi:10.1371/journal.pone.0347759)
Supplement: S1 Data — (ZIP) [file pone.0347759.s001.zip › Data S1/RAxML_bipartitions.FlabCOI.autoMRE]

((Janolus_longidentatus_CASIZ176320:0.29744538558522659599,Bonisa_nakaza_CASIZ176146:0.13265064451799477019)90:0.08565261114796195174,((((((Pseudovermis_paradoxus_ZMMU_Op_178_2:0.00472944570861482012,Pseudovermis_paradoxus_ZMMU_Op_178:0.00547296394673666038)100:0.24145593431028028464,((AO3_001_Coryphella_sp_2:0.00000100000050002909,KI_Mol_018_Coryphella_sp_2:0.00000100000050002909)100:0.11822767648432661036,((KI_Mol_014_Coryphella_sp_3:0.00000100000050002909,KI_Mol_017_Coryphella_sp_3:0.00000100000050002909)100:0.00582780026040612392,KI_Mol_015_Coryphella_sp_3:0.00432398496341208742)98:0.06413417086001832468)90:0.06202944317958312276)23:0.03166928184343829888,(KI_Mol_016_Coryphella_sp_1:0.00175768242729658765,KI_Mol_023_Coryphella_sp_1:0.00125755311448974994)100:0.14027744144920425984)8:0.01801450643804712939,((Piseinotecus_sp_CASIZ177740:0.18627925905931333461,(((((Flabellinopsis_iodinea_CAS181313a:0.00000100000050002909,Flabellinopsis_iodinea_CAS181313c:0.00000100000050002909)34:0.00000100000050002909,Flabellinopsis_iodinea_CAS181313b:0.00000100000050002909)85:0.00121757236504130219,(Flabellinopsis_iodinea_CPIC_01015:0.00000100000050002909,Flabellinopsis_iodinea_CPIC_01033:0.00000100000050002909)89:0.00183196175076628769)100:0.18430031934615029310,Baenopsis_baetica_MNCN1505_53699:0.13216480253826895508)41:0.03993039441185950583,Cumanotus_beaumonti_ZMMU_Op_663:0.16016179296196864090)12:0.02415832138430691611)4:0.03222129094066421978,((((Carronella_enne_ZMMU_Op_526:0.06063928326017260784,(((Carronella_pellucida_ZMMU_Op_513:0.00446939076639146955,Carronella_pellucida_NTNU_VM_68824:0.00000100000050002909)34:0.00000100000050002909,Carronella_pellucida_NTNU_VM_68823:0.00296274659294717101)68:0.00147731406041290273,Carronella_pellucida_ZMMU_Op_514:0.00000100000050002909)99:0.04789253758369983738)100:0.12343071514792232357,((Calmella_gaditana_MNCN1505_537040:0.02457349364951331994,(Calmella_cavolini_ZMMU_Op_485:0.00888569233924747272,Calmella_cavolini_MNCN1505_536880:0.00776174675758118521)92:0.04151982833317417743)100:0.12279539668351081849,((Paraflabellina_funeka_CAS176374:0.09618911994146098210,((Paraflabellina_ischitana_MNCN1505_537000:0.00000100000050002909,Paraflabellina_ischitana_MNCN1505_536970:0.00149099395280028347)100:0.10576475145307466519,Paraflabellina_gabinierei_MCNCN_ADN52000:0.08337949636154974586)95:0.02346828238313953055)100:0.14580428946744541929,(((Piseinotecus_soussi_BAU2952:0.00000100000050002909,Piseinotecus_soussi_BAU2953:0.00000100000050002909)100:0.14378502969585468807,((((((Unidentia_sp_N107_2023:0.00150302030047145814,(Unidentia_sp_N105_2023:0.00000100000050002909,(Unidentia_sp_N433_2023:0.00000100000050002909,Unidentia_sp_N434_2023:0.00000100000050002909)97:0.00453216529510648645)9:0.00000100000050002909)40:0.00000100000050002909,Unidentia_sp_N106_2023:0.01542962465409328937)43:0.00118891531752235977,Unidentia_sp_N101_2023:0.00184794367387019457)89:0.03809795010434025714,(Unidentia_sp_N312_2023:0.00000100000050002909,Unidentia_sp_N313_2023:0.00295466105226329431)100:0.09748497902470142085)91:0.04820504645850118980,Unidentia_nihonrossija_ZMMU_Op_517:0.11758413990220314971)77:0.03072582455250707015,(Unidentia_sp_N432_2023:0.00000100000050002909,Unidentia_sandramillenae_ZMMU_Op_617:0.00454929766562508706)100:0.07589402716579030095)92:0.06734958593397649684)52:0.03302221233315773968,(Pacifia_amica_ZMMU_Op_614:0.13030424856653533006,(Pacifia_goddardi_CPIC_01647:0.02002430222615573033,Pacifia_goddardi_CAS182590:0.00801693580018668535)100:0.04178406508541124276)99:0.13013703604978646422)51:0.01767121892072797198)30:0.01447789107054689266)20:0.01916662412724525616)3:0.01271199999773944475,(((Dondice_occidentalis:0.18270622095767971582,((Hermissenda_crassicornis_isolate_TL204:0.03059385570484330491,Hermissenda_opalescens_isolate_TL273:0.01099371036517973917)100:0.23150587614639420164,(Godiva_quadricolor_CASIZ176385:0.18869454011683689520,(Phyllodesmium_jakobsenae_CASIZ_177576:0.12793069378394608671,Phyllodesmium_tuberculatum_CASIZ_177520:0.06564744521742668648)100:0.09747799515046753904)51:0.04636560008248886977)28:0.00515486363879329341)37:0.02688363040771630380,(((((Glaucus_atlanticus_isolate_1:0.14717971246601038726,Glaucus_marginatus_isolate_A2:0.20363717600333819391)99:0.14940879487454294949,Favorinus_auritulus_CASIZ_181202:0.13081163028010950322)12:0.03792340044023052859,Favorinus_tsuruganus_CASIZ_186044:0.11520995470204417610)12:0.03713234389519534662,((Sakuraeolis_enosimensis_CASIZ178876:0.15361349635046939177,(Sakuraeolis_arcana_ZMBN_117061:0.10738994491398075326,(Caloria_sp__4_LC_2013_CASIZ186241:0.00740043090235326540,Caloria_sp__4_LC_2013_CASIZ186240:0.00000100000050002909)100:0.11804719725696473376)99:0.12507386853743698851)40:0.04236173799891351788,((Cratena_peregrina_MNCN15_05_53691:0.19832683154458546904,Flabellina_sp_juv_N9_2023:0.16507523538136345542)36:0.02824289063482419981,Facelinidae_sp__2_LC_2013_CASIZ186258:0.18548892334722905106)21:0.02171062051517121116)18:0.02663439810512078024)3:0.03510699899549518666,(Caloria_elegans_MNCN15_05_53689:0.16921255794876802203,(Myja_karin_ZMMU_Op_610:0.11137601743624288286,Myja_cf__longicornis_TK_2019_ZMMU_Op_668:0.04952608891140523190)99:0.13300882435061281428)1:0.02657521102347851563)0:0.00546097905715714049)1:0.00891628035626843354,((((Phidiana_lynceus_MNCN_ADN51995:0.25576156486456219641,Spurilla_neapolitana_CASIZ175756:0.19331473405688048839)3:0.00000100000050002909,(Zeusia_hyperborea_ZMMU_Op_557:0.15934999131451080268,((Pruvotfolia_pselliotes_MNCN15_05_53705:0.08330323402481716599,Pruvotfolia_longicirrha_MNCN15_05_53703:0.04359715922285185147)100:0.10478526691704777296,(Aeolidiidae_gen__sp__japonica_CASIZ184527:0.18585945386230351417,Anteaeolidiella_cacaotica_CASIZ174212:0.18218331610972179901)20:0.04394240906558565668)5:0.02376775919958439010)6:0.01475349700955349772)0:0.00807153720273779025,(Aeolidia_sp__2_LC_2015_MNCN_15_05_74483:0.07262338940688634059,Aeolidia_filomenae_MNCN_15_05_74477:0.11560246836002824322)96:0.10775536133931677696)2:0.01863866797413533602,((Babakina_anadoni_MNCN1505_46702:0.16693549088860804019,Protaeolidiella_atra_NSMT_Mo78852:0.14047443001922851891)24:0.04096503100361120059,(((Aeolidiella_sanguinea_MCNCN_ADN51933:0.02476429276486834252,Aeolidiella_glauca_ZMMU_Op_560:0.00000100000050002909)100:0.16542124419052181561,Aeolidiella_alderi_ZSMMol20020982:0.11231871062108832182)38:0.03144996628376732495,(Facelina_annulicornis_CASIZ186793:0.25177072651688542360,Cerberilla_bernadettae_MCNCN_ADN51957:0.10910038149316481082)13:0.01015038626320960424)1:0.00000100000050002909)3:0.03601105973589675130)1:0.02116146509819818999)0:0.01869667720301089811)0:0.00656237167663878841,((Moridilla_brockii_CASIZ186245:0.16474375188146045401,Austraeolis_stearnsi:0.17510516111029045261)9:0.03663405327768568670,(((((Samla_rubropurpurata_N417_2023:0.07849510397493419944,(Samla_rubropurpurata_SM16:0.00106745567313018476,Samla_rubropurpurata_SM3:0.00889625696068595956)99:0.08978420769245541722)99:0.14349390525098232319,(Coryphella_athadona_ZMMU_WS14432:0.00060158878059837957,Coryphella_athadona_ZMMU_WS14431:0.00853851605947513435)99:0.08601825174301759580)18:0.00522367038751645005,((Coryphella_cooperi_cpic1325:0.04978557851766472059,Coryphella_fogata_MEX_173059:0.04151223970221639553)69:0.03027496347328409443,((Coryphella_trilineata_cpic1284:0.00264054211032260051,(Coryphella_trilineata_cpic1048:0.00347765400668242517,(Coryphella_trilineata_cpic1639:0.00179585555502560583,Coryphella_trilineata_cpic1000:0.00172301467309484238)62:0.00162222154549498151)59:0.00263810549302200339)100:0.03788786261180314419,(Coryphella_trilineata_DCP_218410C:0.00000100000050002909,(Coryphella_trilineata_DCP_218410B:0.00000100000050002909,Coryphella_trilineata_DCP_218410A:0.00316633514043443767)82:0.00317027735514111312)100:0.07311185049574650541)94:0.02723962458734838221)69:0.01507048614269166156)22:0.01974015967605030619,(Apata_pricei_CPIC_01020:0.04271816550674325391,(((Coryphella_sanamyanae_ZMMU_WS14417:0.00000100000050002909,Coryphella_sanamyanae_ZMMU_WS14416:0.00000100000050002909)100:0.01846868410474416383,KI_Mol_020_Coryphella_sanamyanae:0.00000100000050002909)100:0.09476844727305233640,((((((Coryphella_verrucosa_ZMMU_Op_521:0.00593705497804501801,((Coryphella_verrucosa_CPIC972:0.00000100000050002909,(Coryphella_verrucosa_CPIC973:0.00453699155634632468,(Coryphella_verrucosa_MIMB4024:0.00000100000050002909,Coryphella_verrucosa_ZMMU_WS14419:0.00000100000050002909)96:0.00301534756116924154)30:0.00146957148168441829)69:0.00628107531634121592,Coryphella_verrucosa_ZMMU_WS14420:0.01758125406909772509)57:0.00461146493008172693)50:0.00165908169591504691,Coryphella_verrucosa_ZMMU_WS14382:0.00150013906014885806)12:0.00000100000050002909,Coryphella_verrucosa_ZMMU_WS14383:0.00452969741998423148)50:0.00387268520678609547,Coryphella_verrucosa_ZMMU_WS14931:0.00065495059765303509)100:0.08613941956570474179,(KI_Mol_143_Coryphella_sp:0.11372387559824007064,(Coryphella_sp_1_25_004:0.03273740711618669530,((Coryphella_nobilis_MIMB40022:0.00999838074282275412,Coryphella_nobilis_MIMB40023:0.00477549031942565896)50:0.00000100000050002909,(Coryphella_nobilis_ZMMU_WS14937:0.00183137960522004655,(Coryphella_nobilis_ZMMU_WS14938:0.00000100000050002909,Coryphella_nobilis_ZMMU_Op_510:0.00171727210687611163)80:0.00168950627795269310)87:0.01059694695113382219)99:0.05069048683349024892)40:0.00297354086153811103)36:0.02169055327342214734)18:0.00966098436381956222,((Coryphella_trophina_cpic1123:0.00129881212463725873,(Coryphella_trophina_ZMMU_WS14438:0.00149636495905384743,(Coryphella_trophina_cpic1122:0.00000100000050002909,Coryphella_trophina_ZMMU_WS14381:0.00000100000050002909)71:0.00000100000050002909)92:0.00322257973720343083)100:0.04908410925818602888,(((Coryphella_capensis_ZAC_176409:0.08387286134570536011,((Coryphella_lineata_ZMMU_Op_506:0.00120298455902810792,Coryphella_lineata_ZMMU_Op_507:0.00826516001284219835)96:0.02769844659852326030,((Coryphella_browni_NTNU_VM_68822:0.00000100000050002909,Coryphella_browni_ZMMU_Op_413:0.00302111619044142729)98:0.01871937759002918755,(Coryphella_chriskaugei_ZMMU_Op_542:0.00918705690115440531,Coryphella_chriskaugei_ZMMU_Op_499:0.00361126706947976269)98:0.01891042286494210717)86:0.02611393296620025811)22:0.00192211511610027854)65:0.01975584312718406399,((Coryphella_orjani_ZMMU_Op_468:0.00111810965144288049,Coryphella_orjani_ZMMU_Op_467:0.00328476255811432829)99:0.04522927519706786137,(Coryphella_borealis_GNM9417:0.02880300743043505418,(Coryphella_monicae_ZMMU_Op_411:0.00000100000050002909,(Coryphella_monicae_ZMMU_Op_476:0.00000100000050002909,Coryphella_monicae_ZMMU_Op_408:0.00000100000050002909)61:0.00146007145888732036)100:0.10639679630348032602)30:0.00372227544821992617)95:0.03812585110282493139)19:0.01092861496622699567,((KI_Mol_019_Coryphella_alexanderi:0.00456338409393320169,((Coryphella_alexanderi_MIMB42469b:0.00150965410658506828,Coryphella_alexanderi_MIMB42469a:0.00000100000050002909)34:0.00000100000050002909,KI_Mol_024_Coryphella_alexanderi:0.00302573258844077934)51:0.00000100000050002909)98:0.01148386687938461256,Coryphella_alexanderi_ZMMU_WS14380:0.00894244327641675885)99:0.04649161621783807347)32:0.00861778865958494865)51:0.01627070367199079381)7:0.00392021081132175146)30:0.02399230472786629403)6:0.00956659788729112733)17:0.02932069450023168725,(((((Coryphella_gracilis_ZMMU_WS14929:0.00531178633403371105,(Coryphella_gracilis_ZMMU_WS14393:0.00320670831988858693,Coryphella_gracilis_ZMMU_WS14930:0.00493110782001754313)54:0.00000100000050002909)100:0.02854514326956806083,((KI_Mol_022_Coryphella_amabilis:0.00458751802670423828,(Coryphella_amabilis_ZMMU_WS14979:0.00162875316770531224,KI_Mol_021_Coryphella_amabilis:0.00464829677989924122)25:0.00161141991718321545)15:0.00000100000050002909,Coryphella_amabilis_ZMMU_WS14981:0.00185079533088100589)52:0.01005443528638277732)95:0.08515360237536909183,(((Ziminella_salmonacea_CAS183927:0.00219734657516962523,Ziminella_circapolaris_ZMMU_Op_482:0.02495191822156484288)97:0.06249696022036277387,((Ziminella_japonica_56:0.00668868469996249798,(Ziminella_japonica_12_4_1:0.00000100000050002909,Ziminella_japonica_12_4_2:0.00000100000050002909)100:0.00245957331979381778)99:0.04929946075741369754,Ziminella_vrijenhoeki_MIMB42255:0.04277735334878413759)100:0.14256112851071245373)74:0.03809407954070271468,(Ziminella_abyssa_ZSM_Mol_20100644:0.00578923536160557556,Ziminella_abyssa_ZSM_Mol_20100647:0.00000100000050002909)100:0.20807477734587556673)42:0.04265025530481594829)7:0.00939934880016129320,((Coryphella_falklandica_ZSM_Mol_20070592:0.20452905255302061827,Polaria_polaris_ZMMU_Op_519:0.08335546395041060208)28:0.02466842329861788571,(Paracoryphella_islandica_ZMMU_Op_534:0.08652512642383582142,(((((Chlamylla_intermedia_ZMMU_Op_496:0.00000100000050002909,Chlamylla_intermedia_ZMMU_Op_497:0.00000100000050002909)30:0.00000100000050002909,Chlamylla_intermedia_ZMMU_Op_493:0.00000100000050002909)1:0.00000100000050002909,Chlamylla_intermedia_ZMMU_Op_494:0.00000100000050002909)1:0.00000100000050002909,(Chlamylla_intermedia_ZMMU_Op_480:0.00000100000050002909,Chlamylla_intermedia_ZMMU_Op_481:0.00000100000050002909)9:0.00000100000050002909)98:0.01885292641796657703,(Chlamylla_atypica_ZMMU_Op_487:0.00760848453517743058,(Chlamylla_borealis_Sh2_1:0.00299082323000411958,(Chlamylla_borealis_Sh2_3:0.00149725079433231530,Chlamylla_borealis_Sh2_2:0.00149167762077311310)64:0.00000100000050002909)83:0.01263699075851317487)47:0.00968670004083204556)81:0.03710499960263653751)89:0.03908429386779561920)26:0.02573449594221337983)6:0.03591835442940190942,((Edmundsella_bertschi_CPIC_01648:0.06503039922870251788,((Edmundsella_albomaculata_MNCN1505_69896:0.00152936114033933122,Edmundsella_albomaculata_MNCN1505_60115:0.00153063082038008770)100:0.05633440782663966945,(Edmundsella_pedata_NTNU_VM_65498:0.00761610923344228485,(Edmundsella_pedata_NTNU_VM_68819:0.00150435794674982568,Edmundsella_pedata_M1:0.00176132339580376625)77:0.00000100000050002909)76:0.01162928635751448239)100:0.05815832080186238845)90:0.05004975231400446423,(((Coryphellina_arveloi_CAS179418:0.00000100000050002909,Coryphellina_arveloi_CAS179419:0.00147017868435031572)100:0.11636800381447544306,Flabellina_affinis_MNCN1505_53696:0.17101807704202842686)9:0.01692735439161959302,((((((Coryphellina_exoptata_n115:0.00158570120443937940,Coryphellina_exoptata_l6:0.00167633352721649194)27:0.00000100000050002909,Coryphellina_exoptata_ZMMU_Op_116:0.00000100000050002909)4:0.00000100000050002909,(Coryphellina_exoptata_l2:0.00157940149347719338,Coryphellina_exoptata_n116:0.00808063200082674571)58:0.00157177928316422659)33:0.00151503260449292005,Coryphellina_exoptata_l13:0.00000100000050002909)100:0.05238113243769640381,(Coryphellina_sp_1_QVP36_AC_329:0.00195802785536388800,(Coryphellina_exopata_KR871_AV127:0.00317928533949136559,(((Coryphellina_sp_1_QVP50_AC_461:0.00000100000050002909,Coryphellina_sp_1_QVP38_AC_341:0.00000100000050002909)31:0.00000100000050002909,Coryphellina_sp_1_QVP56_AC_570:0.00000100000050002909)99:0.00329129243214718861,(Coryphellina_sp_1_ABC45MM234:0.00000100000050002909,Coryphellina_sp_1_ABC45MM235:0.00000100000050002909)100:0.01021698290991540289)90:0.00899220325932242534)63:0.00646528100802823847)100:0.11523934119478400351)91:0.05158059877421745237,((Coryphellina_aurora_n25_2019:0.08750980180639647554,(((((((((Coryphellina_flamma_QVP05_AI_079:0.00305589432899328571,Coryphellina_flamma_QVP14_AC_191:0.00152189876918794537)59:0.00000100000050002909,Coryphellina_flamma_l5:0.00162441711897605943)28:0.00000100000050002909,Coryphellina_flamma_n140_2021:0.00319129157842106687)42:0.00000100000050002909,Coryphellina_flamma_n34_2019:0.02020917803890074846)47:0.00250036801852633172,Coryphellina_lotos_KR100_AV450:0.00389617914914613516)50:0.00186684346938828104,Coryphellina_flamma_n30_2019:0.01299882120662890737)100:0.07748208835434351738,(((Coryphellina_pseudolotos_N69_2023:0.00431943002788470493,Coryphellina_lotos_N112_2023:0.00183151647412224650)100:0.02848100947762266869,(Coryphellina_pseudolotos_N68_2023:0.00000100000050002909,Coryphellina_pseudolotos_l8:0.00316876315855619574)100:0.01229133088596052852)100:0.06091069558644991722,((Coryphellina_sp_N64_2023:0.00444859982749659828,(Coryphellina_rubrolineata_ZMMU_Op_132:0.01077606471075233906,Coryphellina_rubrolineata_CAS177287:0.00149218999183858185)89:0.00206472690263233023)100:0.05123211965293568426,((Coryphellina_lotos_n1_2016:0.00317232521898598010,(Coryphellina_lotos_n42_2016:0.00153533728658983119,(Coryphellina_lotos_t9:0.00000100000050002909,Coryphellina_lotos_t31:0.00000100000050002909)100:0.00968393743649252625)24:0.00000100000050002909)90:0.00482644045816143803,Coryphellina_lotos_ZMMU_Op_515:0.00000100000050002909)99:0.04367930272082845566)52:0.01424807085145555867)47:0.01533730780636651664)28:0.01029960532899812028,(Coryphellina_pannae_n125:0.00000100000050002909,Coryphellina_pannae_n37:0.01139967424436751781)100:0.07292095772897415340)15:0.00292968456669899296,Coryphellina_rubrolineata_IE_fr1:0.11026550681011754174)13:0.00691720935584829322)43:0.02171622826219074542,(Coryphellina_flamma_sp_ABC89AV176:0.00000100000050002909,(Coryphellina_flamma_BOU_01_AD_614:0.00601969032155119307,(Coryphellina_flamma_QVP14_AC_206:0.00148492662464131189,Coryphellina_flamma_QVP14_AC_204:0.00300760938488329674)37:0.00146685887798096780)52:0.00299524833207340550)100:0.20313731314746727441)59:0.02419203112346870327)23:0.00000100000050002909)13:0.01486821779675063029)24:0.02333615120488892816)0:0.00467080029524334379)3:0.01765475052472981199)0:0.03412883862712008665)0:0.01250739473053739427)0:0.00000100000050002909)7:0.01945342202882629004,((((((((Samla_bicolor_CPIC_00630:0.00000100000050002909,Samla_bicolor_CPIC_00644:0.00000100000050002909)100:0.01680737702908479889,((Samla_bicolor_N19_2023:0.00290223257373902572,Samla_bicolor_N92_2023:0.00284421797990477366)99:0.00731442679013191450,((Samla_sp_SM23:0.00000100000050002909,Samla_bicolor_ABC2BMM164:0.00141764442902907011)90:0.00437530649464353862,(Samla_sp_SM9:0.00154499970453816893,(Samla_bicolor_KM313_AV457:0.00000100000050002909,Samla_sp_SM21:0.00000100000050002909)66:0.00149277134172710142)59:0.00000100000050002909)71:0.00148791450793544881)87:0.00278879270201918454)5:0.00142380199783159831,Samla_bicolor_QVP50_AC_466:0.00151560486554403102)100:0.15058790952080439163,(((Samla_bicolor_ZMMU_Op_68:0.01098129255101812710,Samla_bicolor_juv_N325_2023:0.00943286641539737257)99:0.04493674909698996273,(Samla_bicolor_QVM15_AC_246:0.00000100000050002909,(((Samla_bicolor_QVM12_AC_160:0.00280213615970300320,(((Samla_riwo_KM301_AV155:0.00140572692185364501,(Samla_bicolor_QVP60_65_457:0.00140067861737390789,Samla_sp_SM24:0.00000100000050002909)35:0.00000100000050002909)71:0.00187227653694004470,(Samla_sp_SM18:0.01209321540245808513,Samla_bicolor_QVP6LGL476:0.00287916009023326831)53:0.00211872799276372576)46:0.00388302223631757735,Samla_bicolor_QVM01_AC_021:0.00584263636467772119)23:0.00278249108623835218)8:0.00000100000050002909,(Samla_bicolor_QVP60_63_458:0.00427667257760763666,Samla_sp_SM10:0.00314373522460648829)55:0.00136575754576658622)1:0.00000100000050002909,Samla_bicolor_QVM58_AC_614:0.00421754610434693557)20:0.00139505663643509146)87:0.05048065479721418336)98:0.07430324703363033745,((Samla_macassarana_CAS181283:0.13427838430693633809,(((Samla_takashigei_ZMMU_Op_530:0.00424287301950099314,(Samla_bicolor_N380_2023:0.00140611150229224299,Samla_bicolor_N378_2023:0.00143437785541324732)60:0.00000100000050002909)79:0.00264881030794709505,Samla_bicolor_N377_2023:0.00016936722878102973)100:0.11968994642931320149,(Samla_bilas_CAS177355:0.11449885048854427372,Samla_sp_CAS177345:0.13408198200634915964)26:0.03149659129873107200)12:0.01013609332476038578)5:0.01349323132754327338,(Samla_bicolor_N20_2023:0.00965004409120344929,(Samla_sp_SM13:0.00800166900604827938,(Samla_sp_SM6:0.00317078591625044376,Samla_bicolor_N372_2023:0.00211711490690514193)37:0.00000100000050002909)50:0.00434104955765407530)100:0.14222162091635573433)21:0.03768892010976550994)20:0.01830415555924900725)47:0.02479214976820541885,(Samla_riwo_N430_2023:0.00438712654434176598,((((Samla_riwo_QNAL_KA_GF005:0.00000100000050002909,Samla_sp_SM12:0.00000100000050002909)100:0.00945058550173152011,(Samla_sp_SM22:0.00462292118137782974,Samla_riwo_QNAL_HA_JD346:0.00162715675259372697)94:0.00601853770607856022)57:0.00273245321944896478,Samla_riwo_QVM22_AC_254:0.00773715275651856889)78:0.00195898736580231740,Samla_sp_SM15:0.00962755602083635066)83:0.00962979034207062622)100:0.19060822361461060570)83:0.05108524419579027476,((Luisella_engeli_CPIC_01582:0.14318985336904255234,(Luisella_telja_CPIC_02110:0.17174981196934357985,(Luisella_babai_BAU2941:0.00857939924008400794,(Luisella_babai_MNCN15_05_53698:0.00306299268811539892,Luisella_babai_isolate_ZFMK_529:0.00161872708484481751)77:0.00445712935031749007)100:0.11158795936511131663)33:0.03716046713824434217)30:0.01602646161557469071,Flabellina_bulbosa:0.23761423292214386982)26:0.03136499389612937977)46:0.02962568469524084688,(((Apata_pricei_ZMMU_Op_533:0.00484974536850243769,(((Apata_pricei_Rud21281:0.00148362707201135451,(Apata_pricei_Rud21282:0.00163538478103266338,Apata_pricei_Rud21278:0.00015273309349849093)70:0.00133479554841806633)97:0.00477837805806206883,(Apata_pricei_Rud21279:0.00624401867879773378,Apata_pricei_Rud21280:0.00293899589994199096)75:0.00948735256849313549)66:0.00299796376079056615,Apata_pricei_Shp22006_3:0.00462341987535385031)58:0.00125995379937154733)98:0.08314991107773549162,(Apata_pricei_CPIC_01049:0.00592451042902927133,Apata_cf_CAS114776:0.00228132581125124138)100:0.09935093454500690258)100:0.09992071744374134146,(((Bajaeolis_bertschi_CPIC_00596:0.00000100000050002909,((((((Bajaeolis_bertschi_CPIC_00592_1:0.00174272240871750465,Bajaeolis_bertschi_CPIC_00597_2:0.00147171772386070574)12:0.00008026025388499134,Bajaeolis_bertschi_cpic02112:0.00000100000050002909)5:0.00000100000050002909,Bajaeolis_bertschi_CPIC_00597_1:0.00000100000050002909)4:0.00000100000050002909,Bajaeolis_bertschi_Aeolid_Mexican:0.00000100000050002909)17:0.00000100000050002909,Bajaeolis_bertschi_CPIC_00578:0.00000100000050002909)35:0.00155742306064418547,(Bajaeolis_bertschi_CPIC_00598:0.00493628740385415078,Bajaeolis_bertschi_CPIC_00592_2:0.00000100000050002909)35:0.00000100000050002909)60:0.00156297573963245194)96:0.02644185619239027354,Bajaeolis_bertschi_cpic02111:0.01586948008236454058)100:0.13366186672546145897,((Fiona_pinnata_CASIZ_088586_A:0.22126075258477487240,(Amphorina_pallida_GnM9094:0.15372502419822051123,(Bohuslania_matsmichaeli_ZMMU_Op_600:0.03367872020709172104,Cuthona_nana_ZMMU_Op_522:0.08474589410305491399)100:0.10789279842703676515)30:0.04123905093595502114)8:0.00000100000050002909,((Murmania_antiqua_ZMMU_Op_399:0.14208585200970649809,((((Cuthonella_soboli_ZMMU_Op_524:0.08770571696418626162,Cuthonella_cocoachroma_CAS181307b:0.07771228300841070968)24:0.01373353149131006576,Cuthonella_concinna_ZMMU_Op_523:0.07995533756724798602)90:0.03875006734151047877,Eubranchus_odhneri_ZMMU_Op_484:0.17197741149278564232)36:0.01295455069396207401,(Dendronotus_dalli_ZMMU_Op295:0.25262796841210788390,Calma_glaucoides_ZMMU_Op_603:0.12705451208358017889)28:0.05707921028192206730)12:0.02757878563255325433)8:0.02358353738965958055,(Eubranchus_tricolor_ZMMU_Op_525:0.10850509962645764339,(((Tenellia_adspersa_CAS184191:0.13267621012816172010,(Diaphoreolis_viridis_ZMMU_Op_537:0.21751091107144751580,Trinchesia_caerulea_ZMMU_Op_622:0.14478311428459061938)36:0.04219254878002959980)19:0.02567473925745784868,Catriona_aurantia_ZMMU_Op_545:0.11040353395897349598)50:0.01507677098070212343,Zelentia_ninel_ZMMU_Op_509:0.15215595876882970217)59:0.02880758351470222994)4:0.00000100000050002909)3:0.01429123716187645846)34:0.02102783701410448902)5:0.01110724038209937037)6:0.01525550739499527929)5:0.01203860441186935075,(Notaeolidia_depressa_Nd1:0.07601377411853701971,Notaeolidia_depressa:0.05288801140642239440)100:0.22851905872507369266)3:0.01360953690747083306)9:0.01023463671401923965,(Tritonia_nilsodhneri_CAS_IZ_176218A:0.11847724809156087722,Tritonia_plebeia_ZMMU_Op_572:0.16660224361195158371)64:0.05690908397206045910)33:0.04410571733554509433,Tritonicula_pickensi_CASIZ175718:0.12767638059497427028);
