# Supplementary material for: Neither “lumpers” nor “splitters”: A global revision of Flabellinidae s.l. nudibranchs (Gastropoda: Heterobranchia: Nudibranchia)
Source: PLoS One. 2026 May 20;21(5):e0347759. doi: 10.1371/journal.pone.0347759 (PMC13189321; doi:10.1371/journal.pone.0347759)
Supplement: S1 Data — (ZIP) [file pone.0347759.s001.zip › Data S1/RAxML_bipartitions.Flabellinidae_8.tre]

((Tritonia_nilsodhneri_CAS_IZ_176218A:0.08330800274016626761,(((Dendronotus_dalli_ZMMU_Op295:0.28277120047635384559,(Janolus_longidentatus_CASIZ176320:0.32446534044353780857,Bonisa_nakaza_CASIZ176146:0.19535179838863117596)100:0.08198003590026740894)58:0.02923424153426716979,(((Cumanotus_beaumonti_ZMMU_Op_663:0.20614464181953640054,(((Apata_pricei_ZMMU_Op_533:0.00148219251092397502,(Apata_pricei_Shp22006_3:0.00361711395275291598,((Apata_pricei_Rud21281:0.00166648010497900847,(Apata_pricei_Rud21278:0.00000100000050002909,Apata_pricei_Rud21282:0.00089145144714280903)89:0.00084283869160729156)95:0.00263211279013018202,(Apata_pricei_Rud21279:0.00518849522573915870,Apata_pricei_Rud21280:0.00256773362732574386)89:0.00521903778381336333)79:0.00170899889007836191)72:0.00204228216130506769)100:0.08160355111439898668,(Apata_cf_CAS114776:0.00379171130356705010,Apata_pricei_CPIC_01049:0.00370936933638192027)100:0.04026107660076543027)94:0.04138541400361545053,Apata_pricei_CPIC_01020:0.00388937052832082769)100:0.08422250070958418877)61:0.03341541996689063876,(Chudo_humanistica_ZMMUKM883:0.24919685389003451426,(((((Pacifia_goddardi_CPIC_00999:0.00000100000050002909,Pacifia_goddardi_CPIC_01647:0.00000100000050002909)100:0.01298086771375208705,(Pacifia_amica_ZMMU_Op_614:0.14680582655775539780,Pacifia_goddardi_CAS182590:0.00000100000050002909)72:0.01594889622643540228)100:0.11145066577301319943,((Piseinotecus_soussi_BAU2953:0.00000100000050002909,Piseinotecus_soussi_BAU2952:0.00000100000050002909)100:0.19643638379196334820,((Unidentia_sandramillenae_ZMMU_Op_617:0.00308871644666158145,Unidentia_sp_N432_2023:0.00000100000050002909)100:0.09159228926028638307,(Unidentia_nihonrossija_ZMMU_Op_517:0.08340653852768865895,((Unidentia_sp_N312_2023:0.00000100000050002909,Unidentia_sp_N313_2023:0.00259095535958429749)100:0.06554203241075598485,(Unidentia_sp_N101_2023:0.00193710482248240991,((Unidentia_sp_N107_2023:0.00087172289661323181,Unidentia_sp_N106_2023:0.00906993209412481141)61:0.00085137748375692444,(Unidentia_sp_N105_2023:0.00092251111313866737,(Unidentia_sp_N434_2023:0.00000100000050002909,Unidentia_sp_N433_2023:0.00000100000050002909)100:0.00302651592016388261)36:0.00000100000050002909)56:0.00072032796230271136)92:0.03317039863756877927)95:0.03575772136093870179)74:0.02327403114006425938)100:0.11015995834544489718)68:0.03734355883845383306)100:0.07257763018948104605,((Eubranchus_tricolor_ZMMU_Op_525:0.11450335485135526570,(Amphorina_pallida_GnM9094:0.12415852246890486665,Eubranchus_odhneri_ZMMU_Op_484:0.14834499252738819752)65:0.02627134038408039315)93:0.04283086058300417109,((Cuthona_nana_ZMMU_Op_522:0.04391418518275998217,Bohuslania_matsmichaeli_ZMMU_Op_600:0.03442672353199199148)100:0.13833106449354876100,((Murmania_antiqua_ZMMU_Op_399:0.17086616652644248671,(Calma_glaucoides_ZMMU_Op_603:0.16700267452949008051,(Cuthonella_cocoachroma_CAS181307b:0.05963884952454573396,(Cuthonella_soboli_ZMMU_Op_524:0.07993332410983335079,Cuthonella_concinna_ZMMU_Op_523:0.05117055266972391631)78:0.01452664958824515309)100:0.05028751456636409989)90:0.03542915721558568404)52:0.01552264341961520980,((Zelentia_ninel_ZMMU_Op_509:0.16224565540903804206,((Tenellia_adspersa_CAS184191:0.15538744426152839573,Catriona_aurantia_ZMMU_Op_545:0.09778720681606695164)100:0.06223395157480083456,(Trinchesia_caerulea_ZMMU_Op_622:0.14287784110343029753,Diaphoreolis_viridis_ZMMU_Op_537:0.14725389227680005244)88:0.04793506838684015448)95:0.07342869934552281874)90:0.02678243708030605616,Fiona_pinnata_CASIZ_088586_A:0.24424055894906795960)100:0.07752958883648292110)28:0.02122099285329257651)43:0.02020387458735518893)100:0.11824659673558393647)19:0.02423774898800563557,((Pseudovermis_paradoxus_ZMMU_Op_178:0.00561714854949715934,Pseudovermis_paradoxus_ZMMU_Op_178_2:0.00000100000050002909)100:0.42928974322143742537,(((((((Ziminella_japonica_56:0.00343423822161306692,(Ziminella_japonica_12_4_2:0.00000100000050002909,Ziminella_japonica_12_4_1:0.00000100000050002909)100:0.00150383912366366512)100:0.02261891608888619634,Ziminella_vrijenhoeki_MIMB42255:0.03102898559168490097)100:0.07433387656193475579,((Ziminella_abyssa_ZSM_Mol_20100644:0.00278283252924600233,Ziminella_abyssa_ZSM_Mol_20100647:0.00050922254762499519)100:0.13365915950662127232,(Ziminella_salmonacea_CAS183927:0.00452205217669643909,Ziminella_circapolaris_ZMMU_Op_482:0.01233947038586856101)97:0.05438483221865879347)71:0.01258498418097768121)100:0.05058499892462454267,(((KI_Mol_016_Coryphella_sp_1:0.00042744848781088807,KI_Mol_023_Coryphella_sp_1:0.00125599480793739263)100:0.13034144067782763021,(((KI_Mol_017_Coryphella_sp_3:0.00000100000050002909,KI_Mol_014_Coryphella_sp_3:0.00000100000050002909)99:0.00571113327839085742,KI_Mol_015_Coryphella_sp_3:0.00176088813379362847)91:0.05392705561574722556,((Mgueolia_almamater_ZMMU_KM1007:0.00081589503209828179,(Mgueolia_almamater_ZMMU_KM885:0.00081413216934189865,Mgueolia_almamater_ZMMU_KM980:0.00000100000050002909)67:0.00000100000050002909)100:0.07609508394587626012,((KI_Mol_018_Coryphella_sp_2:0.00192575073938027396,AO3_001_Coryphella_sp_2:0.00223388363763282142)99:0.04560786977855553481,AO83_3_Coryphella_sp_4:0.05756559459635671866)67:0.04101286997491668945)48:0.01234537751232298551)71:0.03462031361887216857)100:0.11004230368353221103,(((((((Chlamylla_intermedia_ZMMU_Op_480:0.00000100000050002909,(Chlamylla_intermedia_ZMMU_Op_494:0.00000100000050002909,Chlamylla_intermedia_ZMMU_Op_496:0.00000100000050002909)22:0.00000100000050002909)4:0.00000100000050002909,Chlamylla_intermedia_ZMMU_Op_481:0.00000100000050002909)73:0.00000100000050002909,(Chlamylla_intermedia_ZMMU_Op_497:0.00000100000050002909,Chlamylla_intermedia_ZMMU_Op_493:0.00000100000050002909)100:0.00000100000050002909)99:0.01570265634069231697,Chlamylla_atypica_ZMMU_Op_487:0.00395643640722256190)68:0.00498580920664934511,((Chlamylla_borealis_Sh2_1:0.00249324943667886875,Chlamylla_borealis_Sh2_3:0.00083002951890129252)39:0.00000100000050002909,Chlamylla_borealis_Sh2_2:0.00166100703915176575)67:0.00233198015626252418)99:0.02932990139783980821,Paracoryphella_islandica_ZMMU_Op_534:0.04400619489394494432)97:0.01931679890571874267,(Polaria_polaris_chau378:0.00755056349614182873,Polaria_polaris_ZMMU_Op_519:0.00000100000050002909)94:0.05806802745336431953)92:0.01796449766632866180)31:0.01158236458961367683)58:0.01733982726918791017,(((((((((Coryphella_nobilis_MIMB40023:0.00204965566472288573,Coryphella_nobilis_MIMB40022:0.00637364011558493038)79:0.00343590250467595273,(Coryphella_nobilis_ZMMU_WS14937:0.00088176305972175405,(Coryphella_nobilis_ZMMU_Op_510:0.00099837059891006320,Coryphella_nobilis_ZMMU_WS14938:0.00000100000050002909)82:0.00098531532745588322)81:0.00480421277915240707)100:0.02528200555747690467,((KI_Mol_020_Coryphella_sanamyanae:0.01486725870258215690,(Coryphella_sanamyanae_ZMMU_WS14416:0.00000100000050002909,Coryphella_sanamyanae_ZMMU_WS14417:0.00000100000050002909)100:0.00651802588109499752)100:0.05607026382602902509,Coryphella_sp_1_25_004:0.02957594609412792300)38:0.00901775704838253013)39:0.00573879649698588387,(Coryphella_verrucosa_ZMMU_WS14931:0.00056088412980136995,(Coryphella_verrucosa_ZMMU_WS14383:0.00246039384793106256,((Coryphella_verrucosa_ZMMU_Op_521:0.00261206523285300619,(Coryphella_verrucosa_ZMMU_WS14420:0.00872146932914761620,((Coryphella_verrucosa_MIMB4024:0.00000100000050002909,Coryphella_verrucosa_ZMMU_WS14419:0.00000100000050002909)97:0.00082524042160767226,(Coryphella_verrucosa_CPIC973:0.00249366090451645650,Coryphella_verrucosa_CPIC972:0.00103065546441818328)81:0.00221937714396110283)86:0.00335420141342648078)80:0.00337512279947551957)73:0.00163648405355915050,Coryphella_verrucosa_ZMMU_WS14382:0.00081450242714056005)6:0.00000100000050002909)59:0.00189458687503406102)100:0.05784873420723686543)53:0.00933271917658328419,(KI_Mol_143_Coryphella_sp:0.08995624034862516327,(Coryphella_falklandica_ZSM_Mol_20070592:0.14044710680675592807,(Coryphella_amabilis_ZMMU_WS14979:0.00000100000050002909,(Coryphella_amabilis_ZMMU_WS14981:0.00280043553292926104,((KI_Mol_022_Coryphella_amabilis:0.00156705837303665850,KI_Mol_021_Coryphella_amabilis:0.00265532816386880892)99:0.00710035114082768152,(Coryphella_gracilis_ZMMU_WS14929:0.00279979036109848436,(Coryphella_gracilis_ZMMU_WS14393:0.00256657300420381996,Coryphella_gracilis_ZMMU_WS14930:0.00257025164000909646)46:0.00000100000050002909)99:0.02143556314165225365)5:0.00000100000050002909)79:0.00258112141648514934)100:0.07595925093301696129)44:0.02925845167759169238)16:0.00859978198081804042)36:0.00952085156026531883,(((((Coryphella_lineata_ZMMU_Op_506:0.00092575888397018529,Coryphella_lineata_ZMMU_Op_507:0.00423886655764088138)100:0.02300457236367758548,(((Coryphella_browni_ZMMU_Op_413:0.00171435358431491140,Coryphella_browni_NTNU_VM_68822:0.00000100000050002909)99:0.01011712430596409425,(Coryphella_chriskaugei_ZMMU_Op_499:0.00187591175474087382,Coryphella_chriskaugei_ZMMU_Op_542:0.00597059465978965614)100:0.01613262761563473771)84:0.01211820884535234205,Coryphella_capensis_ZAC_176409:0.05118848753754510345)52:0.00341894414735519807)95:0.01432243562780106082,((Coryphella_monicae_ZMMU_Op_411:0.00000100000050002909,(Coryphella_monicae_ZMMU_Op_408:0.00000100000050002909,Coryphella_monicae_ZMMU_Op_476:0.00000100000050002909)70:0.00080530385259535342)100:0.05824499190740754784,((Coryphella_orjani_ZMMU_Op_468:0.00181056952955231405,Coryphella_orjani_ZMMU_Op_467:0.00141841675377219682)100:0.02692421123111627193,Coryphella_borealis_GNM9417:0.01737027219765926306)55:0.00450854592797704512)98:0.01794910802111545495)58:0.00455526455165231828,(((Coryphella_trophina_ZMMU_WS14438:0.00081152137698928262,(Coryphella_trophina_ZMMU_WS14381:0.00250643954032559119,Coryphella_trophina_cpic1122:0.00000100000050002909)36:0.00000100000050002909)95:0.00199156051501698638,Coryphella_trophina_cpic1123:0.00045922937508963618)100:0.04176517025493794305,(((Coryphella_alexanderi_MIMB42469a:0.00000100000050002909,Coryphella_alexanderi_MIMB42469b:0.00093727958897597938)99:0.00008741296074153458,(KI_Mol_019_Coryphella_alexanderi:0.00246366557293971854,KI_Mol_024_Coryphella_alexanderi:0.00178409907984666935)96:0.00623384445338110316)96:0.01087650572747387960,Coryphella_alexanderi_ZMMU_WS14380:0.00255181814257677978)96:0.02834588899991977162)61:0.00783888976077684249)55:0.00665948805514186490,(Portorchardia_candela_ZMMU_KM953:0.00961183407348066739,Portorchardia_candela_ZMMU_KM954:0.00020579035627330846)100:0.07009229821340466626)39:0.00464164310850627426)63:0.01997025096631740645,(((Coryphella_fogata_MEX_173059:0.02281853905652223707,(Coryphella_cooperi_cpic1636:0.00000100000050002909,Coryphella_cooperi_cpic1325:0.00000100000050002909)97:0.02672869890871639592)98:0.02038473090811685276,(((Coryphella_trilineata_DCP_218410B:0.00000100000050002909,Coryphella_trilineata_DCP_218410A:0.00177509944987270770)90:0.00120695373560384257,Coryphella_trilineata_DCP_218410C:0.00083105614846782261)100:0.04743493531149699238,(Coryphella_trilineata_cpic1639:0.00000100000050002909,((Coryphella_trilineata_cpic1048:0.00181193595243628672,Coryphella_trilineata_cpic1284:0.00275475901560193973)52:0.00087347231223621564,Coryphella_trilineata_cpic1000:0.00091111207281884281)57:0.00099835492862299633)99:0.01804092778224476376)97:0.01810556109723803278)97:0.01931702327370322242,(Coryphella_athadona_ZMMU_WS14432:0.00331252386796035631,Coryphella_athadona_ZMMU_WS14431:0.00249094373930620894)100:0.07453010431751785902)52:0.01091065987215471440)70:0.02520563866461955974,((Samla_rubropurpurata_SM16:0.00104662231485332363,Samla_rubropurpurata_SM3:0.00592497462735498259)100:0.07328761860199305145,Samla_rubropurpurata_N417_2023:0.07315197705701562136)100:0.11638180685257097646)96:0.02767674805476027719,((Flabellina_affinis_MNCN1505_53696:0.09125812687216103281,(((Paraflabellina_gabinierei_MCNCN_ADN52000:0.05254878738149909578,((Paraflabellina_ischitana_MNCN1505_536970:0.00000100000050002909,Paraflabellina_ischitana_MNCN1505_537000:0.00255528125145992402)100:0.06589509176560694181,Paraflabellina_funeka_CAS176374:0.07891848494025124894)44:0.02517652061975605982)100:0.13163871805799437498,(Calmella_gaditana_MNCN1505_537040:0.01569515311850158690,(Calmella_cavolini_ZMMU_Op_485:0.00439623033941752370,Calmella_cavolini_MNCN1505_536880:0.00744412944160398587)81:0.03028175762098119644)100:0.11724382982238383544)98:0.03875337887333785841,(Carronella_enne_ZMMU_Op_526:0.03282479315887423116,(((Carronella_pellucida_NTNU_VM_68823:0.00183256688961826132,Carronella_pellucida_NTNU_VM_68824:0.00000100000050002909)93:0.00000100000050002909,Carronella_pellucida_ZMMU_Op_513:0.00241918887190312919)69:0.00079919428831057326,Carronella_pellucida_ZMMU_Op_514:0.00000100000050002909)100:0.03236746899416851481)100:0.09850194669046440088)58:0.02586681242027465133)100:0.08497330598302800519,((((Edmundsella_albomaculata_MNCN1505_69896:0.00100303423536775250,Edmundsella_albomaculata_MNCN1505_60115:0.00095718604167786337)100:0.03379864061470744252,(Edmundsella_pedata_NTNU_VM_68819:0.00090752768922606770,(Edmundsella_pedata_NTNU_VM_65498:0.00475159821565062420,Edmundsella_pedata_M1:0.00110473998243074936)21:0.00000100000050002909)91:0.01415132476483953010)100:0.09020699087892881940,(Edmundsella_sp_CPIC_00843:0.10529573352716695145,Edmundsella_bertschi_CPIC_01648:0.00763610798894610691)100:0.05418282213119687829)100:0.09116588624921012629,(((Coryphellina_arveloi_CAS179419:0.00084234508940936542,Coryphellina_arveloi_CAS179418:0.00000100000050002909)100:0.08059263002168416679,((Coryphellina_exoptata_n116:0.00585089799110636005,(Coryphellina_exoptata_ZMMU_Op_116:0.00000100000050002909,((Coryphellina_exoptata_l6:0.00088934779629570773,Coryphellina_exoptata_l13:0.00084694009643264986)75:0.00084552301939626166,(Coryphellina_exoptata_n115:0.00351877478977249015,Coryphellina_exoptata_l2:0.00169376585946474163)42:0.00084717531863331811)38:0.00084680267206709925)58:0.00204924719808034783)100:0.04068628115031882458,((((Coryphellina_sp_1_QVP56_AC_570:0.00000100000050002909,Coryphellina_sp_1_QVP50_AC_461:0.00080080993298383731)88:0.00079861748171546130,Coryphellina_sp_1_QVP38_AC_341:0.00161476234241097181)84:0.00183015078744951879,(Coryphellina_sp_1_ABC45MM234:0.00000100000050002909,Coryphellina_sp_1_ABC45MM235:0.00085880594097103658)99:0.00533794503194177407)55:0.00374677484938188039,(((Coryphellina_sp_1_QVP27_GS_275:0.00000100000050002909,Coryphellina_sp_1_QVP36_AC_329:0.00000100000050002909)41:0.00000100000050002909,Coryphellina_sp_1_ABC45MM236:0.00502770473088518140)65:0.00538364879582592382,Coryphellina_exopata_KR871_AV127:0.00728251623461078149)44:0.00091097937858956564)100:0.06588327446440365998)99:0.05497054510315987214)100:0.05315274564242390004,((Coryphellina_flamma_sp_ABC89AV176:0.00000100000050002909,((Coryphellina_flamma_QVP21_GS_228:0.00000100000050002909,((Coryphellina_flamma_QVP14_AC_204:0.00421101807871406691,Coryphellina_flamma_QVP14_AC_206:0.00414123278331656169)33:0.00075011008059928485,Coryphellina_flamma_BOU_01_AD_614:0.00325416706787755392)26:0.00163673915212437441)15:0.00000100000050002909,Coryphellina_flamma_QVP14_AC_205:0.00000100000050002909)48:0.00000100000050002909)100:0.13610469532732796805,(((Coryphellina_flamma_n30_2019:0.00612740662645758043,((((Coryphellina_flamma_n140_2021:0.00169607956342176743,(((Coryphellina_flamma_QVP05_AI_079:0.00000100000050002909,(Coryphellina_flamma_QVP14_AC_179:0.00341348034382362624,Coryphellina_flamma_QVP50_AC_452:0.00000100000050002909)42:0.00000100000050002909)63:0.00249174762408349310,Coryphellina_flamma_QVP14_AC_191:0.00165631706060811274)34:0.00000100000050002909,Coryphellina_flamma_l5:0.00091420263730652290)35:0.00000100000050002909)26:0.00000100000050002909,Coryphellina_flamma_n34_2019:0.01161045200753042447)18:0.00000100000050002909,Coryphellina_flamma_QVP_GS_204:0.00000100000050002909)41:0.00126583102232555875,Coryphellina_lotos_KR100_AV450:0.00388021970489052298)40:0.00226756554388607727)100:0.04391673206490159798,((Coryphellina_sp_N64_2023:0.00183425515136165750,(Coryphellina_rubrolineata_CAS177287:0.00087918552359070746,Coryphellina_rubrolineata_ZMMU_Op_132:0.00617214815603993328)90:0.00181075279680354426)100:0.05204364039374045903,((Coryphellina_lotos_ZMMU_Op_515:0.00000100000050002909,((Coryphellina_lotos_t31:0.00000100000050002909,Coryphellina_lotos_t9:0.00000100000050002909)100:0.00518715406154728748,(Coryphellina_lotos_n42_2016:0.00008577798540416995,Coryphellina_lotos_n1_2016:0.00169137262874272565)91:0.00158919086763291743)97:0.00265099597700321201)100:0.02823526927080455273,((Coryphellina_lotos_N112_2023:0.00269994399620286088,Coryphellina_pseudolotos_N69_2023:0.00299619205796298419)100:0.01506713242866563641,(Coryphellina_pseudolotos_l8:0.00193991561720974811,Coryphellina_pseudolotos_N68_2023:0.00000100000050002909)98:0.01044639342710045569)100:0.03514144304594712942)58:0.00762260473581806777)100:0.02607262560400916071)86:0.01457957365298901374,((Coryphellina_pannae_n37:0.00593061327629147358,Coryphellina_pannae_n125:0.00000100000050002909)100:0.06027967886219375709,(Coryphellina_aurora_n25_2019:0.05838293294857792998,(Coryphellina_rubrolineata_IE_fr1:0.15029088189397080133,(Coryphellina_sp_3_QVP13_GS_203:0.00000100000050002909,Coryphellina_sp_3_TPC_01_AD_709:0.00326572104726582154)100:0.08748580368542244190)64:0.02357330701515066712)53:0.01099616481475744999)56:0.01410988744021307757)94:0.02770622372526228630)100:0.07438153248385095950)99:0.03126868368260578290)99:0.02903526037111327229)87:0.01462970082779636340)95:0.03310528889334218849)84:0.03597416546188990372,(((Baenopsis_baetica_MNCN1505_53699:0.12964352635105413913,((Bajaeolis_bertschi_cpic02111:0.01186597315521200138,(((Bajaeolis_bertschi_CPIC_00592_2:0.00085211592632627596,Bajaeolis_bertschi_CPIC_00598:0.00265610577495671097)53:0.00000100000050002909,((Bajaeolis_bertschi_CPIC_00597_1:0.00082400984890686928,Bajaeolis_bertschi_CPIC_00578:0.00094200403552473460)11:0.00000100000050002909,(((Bajaeolis_bertschi_CPIC_00592_1:0.00279627868623911775,Bajaeolis_bertschi_CPIC_00597_2:0.00084617685824047123)15:0.00000100000050002909,Bajaeolis_bertschi_Aeolid_Mexican:0.00000100000050002909)3:0.00000100000050002909,Bajaeolis_bertschi_cpic02112:0.00000100000050002909)2:0.00000100000050002909)32:0.00085589445981645754)45:0.00080520754910144373,Bajaeolis_bertschi_CPIC_00596:0.00090623993181242494)79:0.01146296112551920335)100:0.18650161958060154643,((Flabellinopsis_iodinea_CPIC_01033:0.00165477836964909343,Flabellinopsis_iodinea_CPIC_01015:0.00000100000050002909)81:0.00000100000050002909,((Flabellinopsis_iodinea_CAS181313b:0.00000100000050002909,Flabellinopsis_iodinea_CAS181313c:0.00000100000050002909)39:0.00000100000050002909,Flabellinopsis_iodinea_CAS181313a:0.00000100000050002909)92:0.00175003203568158453)100:0.14395342735154992297)35:0.02150308026833298511)98:0.02983355752658197607,((Kynaria_cynara_CPIC_00587_3:0.01884126387873923114,Kynaria_cynara_CPIC_00579_1:0.00000100000050002909)87:0.00364335426026484192,(Kynaria_cynara_CPIC_00588_1:0.00394973090617570678,Kynaria_cynara_CPIC_00588_2:0.00367824470540173637)88:0.00375284680899177830)100:0.15394301536846205503)86:0.04369028628458519053,(((Flabellina_bulbosa:0.31790094378365768568,(Luisella_engeli_CPIC_01582:0.11254272487649298606,(Luisella_telja_CPIC_02110:0.14451691037655964300,((Luisella_babai_isolate_ZFMK_529:0.00093593754228723472,Luisella_babai_MNCN15_05_53698:0.00263934442072650795)61:0.00184820943782979799,Luisella_babai_BAU2941:0.00848861180525356702)100:0.14305038452343143973)71:0.03700304160038693502)98:0.06901279929367175325)96:0.07166061546455781972,((Samla_riwo_N430_2023:0.00182692000274157313,(Samla_sp_SM15:0.00530762679636755889,(((Samla_riwo_QNAL_HA_JD346:0.00085620985733530293,Samla_sp_SM22:0.00527861057998833989)88:0.00327197311972942653,(Samla_sp_SM12:0.00000100000050002909,Samla_riwo_QNAL_KA_GF005:0.00000100000050002909)100:0.00611281799092580364)67:0.00234692503291133048,Samla_riwo_QVM22_AC_254:0.00422846891268902503)70:0.00123537947330942723)83:0.00690788867465088122)100:0.14491138232431186039,((Samla_bicolor_QVP50_AC_466:0.00231104089459102918,((((Samla_sp_SM23:0.00000100000050002909,Samla_bicolor_ABC2BMM164:0.00233207405971698478)84:0.00317110533857794434,((Samla_sp_SM21:0.00000100000050002909,Samla_bicolor_KM313_AV457:0.00000100000050002909)87:0.00159343153958093871,Samla_sp_SM9:0.00085445506852537239)97:0.00000100000050002909)76:0.00156273737548158487,(Samla_bicolor_N92_2023:0.00185674347739837875,Samla_bicolor_N19_2023:0.00176056840803663910)99:0.00453178423193431254)76:0.00160297156653863059,(Samla_bicolor_CPIC_00644:0.00000100000050002909,Samla_bicolor_CPIC_00630:0.00000100000050002909)99:0.00966922292422735079)25:0.00000100000050002909)100:0.11440654787938170367,(((Samla_bicolor_ZMMU_Op_68:0.00711044348526939513,Samla_bicolor_juv_N325_2023:0.00835913257719359849)100:0.03091942949246420658,(Samla_bicolor_QNPF_LA_TV607:0.00737028948378446510,(Samla_sp_SM10:0.00335581096159606436,((Samla_bicolor_QVM35_GS_357:0.01692618773947989624,Samla_bicolor_QVP60_63_458:0.00000100000050002909)33:0.00269910098258850390,((((((Samla_riwo_KM301_AV155:0.00000100000050002909,Samla_sp_SM24:0.00000100000050002909)71:0.00238841069214588628,Samla_bicolor_QVP60_65_457:0.00237560614412827111)69:0.00102981614341098406,(Samla_bicolor_QVP6LGL476:0.00250766238484403676,Samla_sp_SM18:0.00697478301737284277)50:0.00096027736649911973)48:0.00217645054466895221,Samla_bicolor_QVM01_AC_021:0.00325862484200187133)27:0.00153209617542439088,Samla_bicolor_QVM12_AC_160:0.00312436394602477133)6:0.00000100000050002909,(Samla_bicolor_QVM58_AC_614:0.00233754511292881984,(Samla_riwo_KM303_AV226:0.00348717611377584403,(Samla_bicolor_QVM15_AC_246:0.00077226042488153521,Samla_bicolor_QVM12_AC_157:0.00758829780244694822)7:0.00000100000050002909)3:0.00000100000050002909)2:0.00000100000050002909)9:0.00075413366422064879)18:0.00104474602943205449)41:0.01033589691764980577)99:0.03018820704802209834)100:0.05521848737978280602,((Samla_sp_CAS177345:0.10082505137955201369,(Samla_bicolor_N20_2023:0.00508028716211480005,(Samla_sp_SM6:0.00274281762992991621,(Samla_bicolor_N372_2023:0.00313937132932821245,Samla_sp_SM13:0.00552523403951506002)15:0.00000100000050002909)57:0.00449060379666284606)100:0.09047387088353761597)26:0.01495152208275464870,((Samla_bilas_CAS177355:0.13879898288205172463,(((Samla_bicolor_N380_2023:0.00077224496974515760,Samla_bicolor_N378_2023:0.00078908570437047289)55:0.00000100000050002909,Samla_takashigei_ZMMU_Op_530:0.00233536279394780128)71:0.00000100000050002909,Samla_bicolor_N377_2023:0.00233061966969620813)100:0.06368691759171060673)33:0.01758431829871840574,Samla_macassarana_CAS181283:0.11321649710009105971)9:0.00600027653165145520)27:0.02261489022024627468)48:0.02010319754105609202)92:0.04620483567627046984)100:0.08534563743747257403)100:0.14238732045607108145,(Hantazuia_imagawai_ZMMU_KM1059:0.03343830642900211259,((Piseinotecus_sp_CASIZ177740:0.00601403930120800352,Hantazuia_kimotoi_ZMMU_KM1068:0.00509976715448756668)100:0.04856705551001777588,(Hantazuia_yugoikedai_ZMMU_KM1070:0.00000100000050002909,(Hantazuia_yugoikedai_ZMMU_KM1071:0.00304062165055815755,Hantazuia_yugoikedai_ZMMU_KM1044:0.00186433884287045713)40:0.00086419266295043853)100:0.04980342535918585306)57:0.03639053130258764618)100:0.15190547992884262385)38:0.02118600996250035243)18:0.02415089326067355185)20:0.01849682556841926451,(((Austraeolis_stearnsi:0.17529572657789588286,(Moridilla_brockii_CASIZ186245:0.20981261632517242410,(Phidiana_lynceus_MNCN_ADN51995:0.19518723187703182487,((Pruvotfolia_pselliotes_MNCN15_05_53705:0.06168282127100492562,Pruvotfolia_longicirrha_MNCN15_05_53703:0.03027961695809367609)100:0.10741243308969915249,Caloria_elegans_MNCN15_05_53689:0.22308993809287702703)72:0.02879667214629528724)49:0.01715451061829592963)41:0.01069302025910536663)78:0.02709484337204410426,(Babakina_anadoni_MNCN1505_46702:0.17361528742251294832,((((Zeusia_hyperborea_ZMMU_Op_557:0.12773909599329960618,(Aeolidia_filomenae_MNCN_15_05_74477:0.06966176398904794231,Aeolidia_sp__2_LC_2015_MNCN_15_05_74483:0.07703201896490893819)100:0.08256357011792803124)73:0.02871550786151081183,(Anteaeolidiella_cacaotica_CASIZ174212:0.24308690752359529696,Spurilla_neapolitana_CASIZ175756:0.15160143731766409503)27:0.04723005053174386680)22:0.02295023816992405180,((Cerberilla_bernadettae_MCNCN_ADN51957:0.14079859883414697075,((Aeolidiella_sanguinea_MCNCN_ADN51933:0.01322517218358161897,Aeolidiella_glauca_ZMMU_Op_560:0.00278910776098037581)100:0.10851676788787020800,Aeolidiella_alderi_ZSMMol20020982:0.08767598476592128320)99:0.04895655759969660958)87:0.03457540151151147073,Aeolidiidae_gen__sp__japonica_CASIZ184527:0.25350969051793481590)25:0.00963648285948453046)73:0.02728088226253182549,(Dondice_occidentalis:0.24086506077055513941,((Godiva_quadricolor_CASIZ176385:0.22988425875589335590,(Phyllodesmium_tuberculatum_CASIZ_177520:0.04204714401751170894,Phyllodesmium_jakobsenae_CASIZ_177576:0.09795579318164467086)100:0.18574459133127560473)92:0.04733103837175629824,(Hermissenda_opalescens_isolate_TL273:0.00498407013970580438,Hermissenda_crassicornis_isolate_TL204:0.02000658128194146915)100:0.22849217340272007237)53:0.02077508096484444525)100:0.12751619964684621222)36:0.00822100130452087415)64:0.02694580313466575505)21:0.01400621634504273932,(((Facelina_annulicornis_CASIZ186793:0.17874477450706985349,((Sakuraeolis_enosimensis_CASIZ178876:0.12513157255243864685,(Sakuraeolis_arcana_ZMBN_117061:0.07562902983914179811,(Caloria_sp__4_LC_2013_CASIZ186240:0.00000100000050002909,Caloria_sp__4_LC_2013_CASIZ186241:0.00425715226078183899)100:0.09145517819412300742)100:0.08296773038839823367)94:0.04140984479829760978,(Facelinidae_sp__2_LC_2013_CASIZ186258:0.17310284029851549792,(Cratena_peregrina_MNCN15_05_53691:0.22784720263952659702,((Myja_cf__longicornis_TK_2019_ZMMU_Op_668:0.04497559321335045657,Myja_karin_ZMMU_Op_610:0.10036467204236976247)100:0.09193194699239598533,Flabellina_sp_juv_N9_2023:0.21217280508821170781)35:0.01519131430867435087)59:0.02966907260932492157)74:0.03121863438028135707)97:0.08556187646165096250)56:0.05401572709485446405,((Favorinus_auritulus_CASIZ_181202:0.15587813242787734724,Favorinus_tsuruganus_CASIZ_186044:0.07312269545525196257)100:0.07028761938091526718,(Glaucus_atlanticus_isolate_1:0.09726616992627641622,Glaucus_marginatus_isolate_A2:0.15811971108396785657)100:0.18249463848553856837)63:0.03019536818601481834)75:0.05570047227832496117,Protaeolidiella_atra_NSMT_Mo78852:0.24134114519823626765)9:0.00786332818610260310)62:0.02765830096477702588)13:0.01334253959056368351)16:0.01304995940979469284)5:0.01723982314689419260)1:0.00882093112323462103)23:0.02614017623752959776,(Notaeolidia_depressa:0.04484352299336515080,Notaeolidia_depressa_Nd1:0.03512248384194541218)100:0.28250152803249323208)33:0.01447082554821742771)100:0.06901664575668858825,Tritonicula_pickensi_CASIZ175718:0.15378613445108962887)98:0.07187804796096446125):0.08008264124473861434,Tritonia_plebeia_ZMMU_Op_572:0.08008264124473861434);
