# Supplementary material for: Neither “lumpers” nor “splitters”: A global revision of Flabellinidae s.l. nudibranchs (Gastropoda: Heterobranchia: Nudibranchia)
Source: PLoS One. 2026 May 20;21(5):e0347759. doi: 10.1371/journal.pone.0347759 (PMC13189321; doi:10.1371/journal.pone.0347759)
Supplement: S1 Data — (ZIP) [file pone.0347759.s001.zip › Data S1/RAxML_bipartitions.FlabH3.autoMRE]

((Apata_cf_CAS114776:0.00281997679727005041,Apata_pricei_CPIC_01020:0.00000100000050002909)55:0.00042417099077814955,(((((Apata_pricei_Rud21278:0.00000100000050002909,Apata_pricei_Rud21279:0.00000100000050002909)9:0.00000100000050002909,Apata_pricei_Shp22006_3:0.00000100000050002909)3:0.00000100000050002909,Apata_pricei_Rud21280:0.00000100000050002909)3:0.00000100000050002909,((Apata_pricei_Rud21281:0.00000100000050002909,Apata_pricei_ZMMU_Op_533:0.00000100000050002909)11:0.00000100000050002909,Apata_pricei_Rud21282:0.00000100000050002909)9:0.00000100000050002909)95:0.01037275455801037541,(Cumanotus_beaumonti_ZMMU_Op_663:0.10386192108015906976,(((((Favorinus_auritulus_CASIZ_181202:0.01174322266671801000,Favorinus_tsuruganus_CASIZ_186044:0.01253580892198411997)70:0.01751242591367970988,((((((Myja_cf__longicornis_TK_2019_ZMMU_Op_668:0.02400640112494997758,Myja_karin_ZMMU_Op_610:0.02421142498232309315)89:0.02846055141458072452,Flabellina_sp_juv_N9_2023:0.01916218355071566334)13:0.00016520353449752013,((Sakuraeolis_enosimensis_CASIZ178876:0.02401645410742346207,Sakuraeolis_arcana_ZMBN_117061:0.00652957360558152015)14:0.00000100000050002909,(Caloria_sp__4_LC_2013_CASIZ186241:0.00000100000050002909,Caloria_sp__4_LC_2013_CASIZ186240:0.00000100000050002909)68:0.00000100000050002909)55:0.00442827318390651755)36:0.00980309630542921390,Facelinidae_sp__2_LC_2013_CASIZ186258:0.01449750535971225732)90:0.03484417151836139565,(((((((((Flabellina_affinis_MNCN1505_53696:0.01802455499375819892,(Paraflabellina_funeka_CAS176374:0.00925723002073090655,(Paraflabellina_gabinierei_MCNCN_ADN52000:0.00629745912715420041,((Paraflabellina_ischitana_MNCN1505_536970:0.00000100000050002909,Paraflabellina_ischitana_MNCN1505_537000:0.00000100000050002909)33:0.00000100000050002909,Cratena_peregrina_MNCN15_05_53691:0.00000100000050002909)65:0.00000100000050002909)83:0.00363723166976626447)100:0.04427385884930323118)31:0.00856498636483243869,(Calmella_gaditana_MNCN1505_537040:0.00000100000050002909,Calmella_cavolini_ZMMU_Op_485:0.00000100000050002909)100:0.04812753076744321484)17:0.00000100000050002909,(Carronella_enne_ZMMU_Op_526:0.00331268068484185611,(Carronella_pellucida_ZMMU_Op_513:0.00000100000050002909,Carronella_pellucida_ZMMU_Op_514:0.00000100000050002909)71:0.00000100000050002909)98:0.02316557976958902657)82:0.01722681882505337422,(((((Coryphella_amabilis_ZMMU_WS14979:0.00000100000050002909,Coryphella_amabilis_ZMMU_WS14981:0.00000100000050002909)38:0.00000100000050002909,(KI_Mol_021_Coryphella_amabilis:0.00000100000050002909,KI_Mol_022_Coryphella_amabilis:0.00000100000050002909)68:0.00322066247701272056)41:0.00000100000050002909,(Coryphella_gracilis_ZMMU_WS14929:0.00000100000050002909,(Coryphella_gracilis_ZMMU_WS14930:0.00000100000050002909,Coryphella_gracilis_ZMMU_WS14393:0.00000100000050002909)25:0.00000100000050002909)60:0.00321792394411672244)73:0.01319814199297995351,Coryphella_falklandica_ZSM_Mol_20070592:0.03157930911710857963)51:0.00000100000050002909,((((Coryphella_nobilis_ZMMU_WS14938:0.00000100000050002909,(((Coryphella_sanamyanae_ZMMU_WS14417:0.00000100000050002909,Coryphella_nobilis_ZMMU_WS14937:0.00000100000050002909)22:0.00000100000050002909,Coryphella_nobilis_ZMMU_Op_510:0.00000100000050002909)10:0.00000100000050002909,Coryphella_sanamyanae_ZMMU_WS14416:0.00000100000050002909)22:0.00000100000050002909)32:0.00000100000050002909,(Coryphella_nobilis_MIMB40022:0.00000100000050002909,Coryphella_nobilis_MIMB40023:0.00000100000050002909)67:0.00333993381631492907)40:0.00000100000050002909,(((((((Coryphella_trophina_ZMMU_WS14381:0.00000100000050002909,(Coryphella_trophina_ZMMU_WS14438:0.00000100000050002909,Coryphella_trophina_cpic1123:0.00000100000050002909)54:0.00000100000050002909)78:0.00000100000050002909,Coryphella_trophina_cpic1122:0.00000100000050002909)97:0.01755820225643208929,(Coryphella_alexanderi_ZMMU_WS14380:0.00000100000050002909,KI_Mol_019_Coryphella_alexanderi:0.00327506280608685918)82:0.00646259574020864678)20:0.00353987545924417139,(((Coryphella_borealis_GNM9417:0.00000100000050002909,(Coryphella_athadona_ZMMU_WS14432:0.00000100000050002909,Coryphella_athadona_ZMMU_WS14431:0.00000100000050002909)100:0.04799969902607165162)13:0.00000100000050002909,(((Edmundsella_sp_CPIC_00843:0.03539038388707183708,Edmundsella_bertschi_CPIC_01648:0.01000278924071994723)99:0.04690837405081867834,(Edmundsella_albomaculata_MNCN1505_69896:0.00000100000050002909,(Edmundsella_pedata_M1:0.00000100000050002909,Edmundsella_albomaculata_MNCN1505_60115:0.00000100000050002909)33:0.00000100000050002909)99:0.02686273596899783206)70:0.03293979008823775395,(((Coryphella_trilineata_DCP_218410B:0.00000100000050002909,Coryphella_trilineata_DCP_218410A:0.00000100000050002909)99:0.00673324463011213716,(Coryphella_trilineata_cpic1048:0.00000100000050002909,((Coryphella_trilineata_cpic1639:0.00000100000050002909,Coryphella_trilineata_cpic1000:0.00000100000050002909)22:0.00000100000050002909,Coryphella_trilineata_cpic1284:0.00000100000050002909)63:0.00000100000050002909)44:0.00000100000050002909)69:0.00317869869015790932,(Coryphella_fogata_MEX_173059:0.00000100000050002909,Coryphella_cooperi_cpic1325:0.00000100000050002909)98:0.01003234152315821137)89:0.00741400643966093603)26:0.00664571872128208539)12:0.00313768556622051002,(Coryphella_chriskaugei_ZMMU_Op_542:0.00000100000050002909,Coryphella_chriskaugei_ZMMU_Op_499:0.00000100000050002909)89:0.00560020969389455215)16:0.00109173837392014406)1:0.00000100000050002909,(((Coryphella_monicae_ZMMU_Op_476:0.00000100000050002909,Coryphella_orjani_ZMMU_Op_468:0.00000100000050002909)11:0.00000100000050002909,Coryphella_monicae_ZMMU_Op_411:0.00000100000050002909)3:0.00000100000050002909,(Coryphella_monicae_ZMMU_Op_408:0.00000100000050002909,Coryphella_orjani_ZMMU_Op_467:0.00000100000050002909)10:0.00000100000050002909)12:0.00000100000050002909)1:0.00000100000050002909,((Coryphella_lineata_ZMMU_Op_507:0.00000100000050002909,Coryphella_lineata_ZMMU_Op_506:0.00000100000050002909)93:0.00660578740444651633,(Coryphella_capensis_ZAC_176409:0.00331414771763631055,(Coryphella_browni_NTNU_VM_68822:0.00000100000050002909,Coryphella_browni_ZMMU_Op_413:0.00000100000050002909)28:0.00000100000050002909)31:0.00000100000050002909)51:0.00331416327739741555)11:0.00684802897268455436,(((Coryphella_verrucosa_ZMMU_Op_521:0.00000100000050002909,((Coryphella_verrucosa_ZMMU_WS14383:0.00000100000050002909,(Coryphella_verrucosa_ZMMU_WS14382:0.00000100000050002909,Coryphella_verrucosa_ZMMU_WS14419:0.00000100000050002909)6:0.00000100000050002909)3:0.00000100000050002909,(Coryphella_verrucosa_MIMB4024:0.00000100000050002909,(Coryphella_verrucosa_ZMMU_WS14931:0.00000100000050002909,Coryphella_verrucosa_ZMMU_WS14420:0.00000100000050002909)30:0.00000100000050002909)2:0.00000100000050002909)6:0.00000100000050002909)44:0.00000100000050002909,(Coryphella_verrucosa_CPIC972:0.00000100000050002909,Coryphella_verrucosa_CPIC973:0.00000100000050002909)68:0.00327849776186191297)81:0.00339851976804553127,Samla_rubropurpurata_N417_2023:0.03116648335956746091)27:0.00319672730057248954)6:0.00684773760002336477)5:0.00358338115793871079,KI_Mol_143_Coryphella_sp:0.01377493946882461275)5:0.00655548789690319367)26:0.02976446289339848214)13:0.01212914367359261766,((((Ziminella_japonica_56:0.00000100000050002909,(Ziminella_japonica_12_4_2:0.00000100000050002909,Ziminella_japonica_12_4_1:0.00000100000050002909)35:0.00000100000050002909)99:0.01572384400458942677,((Ziminella_circapolaris_ZMMU_Op_482:0.00000100000050002909,Ziminella_salmonacea_CAS183927:0.00000100000050002909)98:0.01079593914050245955,(Ziminella_abyssa_ZSM_Mol_20100644:0.00000100000050002909,Ziminella_abyssa_ZSM_Mol_20100647:0.00000100000050002909)87:0.00346890113894147718)44:0.00302822783854963347)78:0.02385770091158415790,(((Paracoryphella_islandica_ZMMU_Op_534:0.01448377855679388107,(Polaria_polaris_chau378:0.00352048128877045091,Polaria_polaris_ZMMU_Op_519:0.00000100000050002909)60:0.00304006367625039679)8:0.00000100000050002909,(Chlamylla_borealis_Sh2_2:0.00000100000050002909,(((Chlamylla_intermedia_ZMMU_Op_480:0.00000100000050002909,((Chlamylla_atypica_ZMMU_Op_487:0.00000100000050002909,Chlamylla_borealis_Sh2_1:0.00000100000050002909)6:0.00000100000050002909,(Chlamylla_intermedia_ZMMU_Op_496:0.00000100000050002909,Chlamylla_intermedia_ZMMU_Op_493:0.00000100000050002909)10:0.00000100000050002909)1:0.00000100000050002909)0:0.00000100000050002909,(Chlamylla_borealis_Sh2_3:0.00000100000050002909,Chlamylla_intermedia_ZMMU_Op_494:0.00000100000050002909)8:0.00000100000050002909)0:0.00000100000050002909,(Chlamylla_intermedia_ZMMU_Op_497:0.00000100000050002909,Chlamylla_intermedia_ZMMU_Op_481:0.00000100000050002909)13:0.00000100000050002909)51:0.00334798089715776428)92:0.01436769428787926066)42:0.00734161401050036425,((AO3_001_Coryphella_sp_2:0.00341537516259163721,((KI_Mol_023_Coryphella_sp_1:0.00000100000050002909,KI_Mol_016_Coryphella_sp_1:0.00000100000050002909)76:0.00334935800547633833,KI_Mol_018_Coryphella_sp_2:0.00000100000050002909)38:0.00000100000050002909)71:0.00306474879735557518,(KI_Mol_017_Coryphella_sp_3:0.00000100000050002909,(KI_Mol_014_Coryphella_sp_3:0.00000100000050002909,KI_Mol_015_Coryphella_sp_3:0.00000100000050002909)70:0.00000100000050002909)92:0.00707153500292809559)96:0.02595748905102933726)40:0.00941443954066367196)40:0.00000100000050002909,Piseinotecus_sp_CASIZ177740:0.07607682996128431463)20:0.00906058557991742258)2:0.00376251497608368242,(((Kynaria_cynara_CPIC_00587_3:0.00337107301889452704,Kynaria_cynara_CPIC_00579_1:0.00000100000050002909)79:0.00399742628854710211,(Kynaria_cynara_CPIC_00588_2:0.00000100000050002909,Kynaria_cynara_CPIC_00588_1:0.00000100000050002909)87:0.00280036381695589849)98:0.05145793750103481307,(((Flabellinopsis_iodinea_CPIC_01033:0.00000100000050002909,(Flabellinopsis_iodinea_CAS181313b:0.00000100000050002909,(Flabellinopsis_iodinea_CAS181313c:0.00000100000050002909,Flabellinopsis_iodinea_CAS181313a:0.00000100000050002909)32:0.00000100000050002909)82:0.00000100000050002909)45:0.00000100000050002909,Flabellinopsis_iodinea_CPIC_01015:0.00000100000050002909)99:0.01870816580078911093,((Bajaeolis_bertschi_CPIC_00592_1:0.00373716858998903280,((Bajaeolis_bertschi_cpic02112:0.00000100000050002909,(Bajaeolis_bertschi_CPIC_00597_1:0.00000100000050002909,(Bajaeolis_bertschi_CPIC_00592_2:0.00000100000050002909,(Bajaeolis_bertschi_Aeolid_Mexican:0.00000100000050002909,(Bajaeolis_bertschi_CPIC_00597_2:0.00000100000050002909,(Bajaeolis_bertschi_CPIC_00598:0.00000100000050002909,Bajaeolis_bertschi_CPIC_00578:0.00000100000050002909)4:0.00000100000050002909)0:0.00000100000050002909)0:0.00000100000050002909)0:0.00000100000050002909)1:0.00000100000050002909)2:0.00000100000050002909,(Bajaeolis_bertschi_cpic02111:0.00000100000050002909,Bajaeolis_bertschi_CPIC_00596:0.00000100000050002909)13:0.00000100000050002909)80:0.00267722035957011556)100:0.08532079948526261060,Baenopsis_baetica_MNCN1505_53699:0.02295692003830877501)14:0.00478409083561477134)22:0.01887297909075445063)16:0.01047506395123088199)9:0.01433091280928357886,(((Coryphellina_flamma_QVP21_GS_228:0.00000100000050002909,Coryphellina_flamma_BOU_01_AD_614:0.00000100000050002909)4:0.00000100000050002909,(Coryphellina_flamma_QVP14_AC_204:0.00000100000050002909,(Coryphellina_flamma_sp_ABC89AV176:0.00000100000050002909,(Coryphellina_flamma_QVP14_AC_206:0.00000100000050002909,Coryphellina_flamma_QVP14_AC_205:0.00000100000050002909)19:0.00000100000050002909)4:0.00000100000050002909)2:0.00000100000050002909)99:0.02260052913359024765,(Coryphellina_aurora_n25_2019:0.00337319436239682429,((Coryphellina_sp_3_TPC_01_AD_709:0.00000100000050002909,Coryphellina_sp_3_QVP13_GS_203:0.00000100000050002909)100:0.02085897017503069231,((Coryphellina_pannae_n125:0.00000100000050002909,Coryphellina_pannae_n37:0.00000100000050002909)99:0.01252152496500899548,(Coryphellina_rubrolineata_IE_fr1:0.03072044005277773521,(((Coryphellina_rubrolineata_CAS177287:0.00000100000050002909,(Coryphellina_rubrolineata_ZMMU_Op_132:0.00000100000050002909,Coryphellina_sp_N64_2023:0.00000100000050002909)33:0.00000100000050002909)94:0.00684220735952105388,(Coryphellina_lotos_N112_2023:0.00341279695253650503,((Coryphellina_pseudolotos_l8:0.00000100000050002909,(Coryphellina_pseudolotos_N68_2023:0.00000100000050002909,Coryphellina_pseudolotos_N69_2023:0.00000100000050002909)56:0.00000100000050002909)20:0.00000100000050002909,(((Coryphellina_lotos_n42_2016:0.00000100000050002909,(Coryphellina_lotos_t9:0.00000100000050002909,Coryphellina_lotos_n1_2016:0.00000100000050002909)28:0.00000100000050002909)72:0.00000100000050002909,Coryphellina_lotos_t31:0.00000100000050002909)65:0.00345553017897786384,Coryphellina_lotos_ZMMU_Op_515:0.00000100000050002909)57:0.00000100000050002909)19:0.00000100000050002909)73:0.00343272132556456284)93:0.01050772404731671779,(((Coryphellina_arveloi_CAS179419:0.00000100000050002909,Coryphellina_arveloi_CAS179418:0.00000100000050002909)100:0.00761925331726954255,(Coryphellina_exoptata_n115:0.00000100000050002909,((((Coryphellina_sp_1_ABC45MM234:0.00000100000050002909,Coryphellina_sp_1_QVP27_GS_275:0.00000100000050002909)8:0.00000100000050002909,(Coryphellina_exopata_KR871_AV127:0.00000100000050002909,((Coryphellina_sp_1_QVP56_AC_570:0.00000100000050002909,Coryphellina_sp_1_QVP36_AC_329:0.00000100000050002909)27:0.00000100000050002909,(Coryphellina_sp_1_QVP50_AC_461:0.00000100000050002909,Coryphellina_sp_1_ABC45MM235:0.00000100000050002909)5:0.00000100000050002909)7:0.00000100000050002909)2:0.00000100000050002909)39:0.00000100000050002909,Coryphellina_sp_1_QVP38_AC_341:0.00348420650618315453)62:0.00340171347206087672,((Coryphellina_exoptata_l6:0.00000100000050002909,(Coryphellina_exoptata_n116:0.00000100000050002909,Coryphellina_exoptata_l2:0.00000100000050002909)12:0.00000100000050002909)4:0.00000100000050002909,(Coryphellina_exoptata_ZMMU_Op_116:0.00000100000050002909,Coryphellina_exoptata_l13:0.00000100000050002909)6:0.00000100000050002909)53:0.00000100000050002909)67:0.00000100000050002909)94:0.01797686433371064110)100:0.07802955061176326812,((((Coryphellina_flamma_QVP14_AC_191:0.00000100000050002909,Coryphellina_flamma_QVP50_AC_452:0.00000100000050002909)34:0.00000100000050002909,(Coryphellina_flamma_QVP_GS_204:0.00000100000050002909,((Coryphellina_flamma_n140_2021:0.00000100000050002909,Coryphellina_lotos_KR100_AV450:0.00000100000050002909)5:0.00000100000050002909,(Coryphellina_flamma_QVP14_AC_179:0.00000100000050002909,Coryphellina_flamma_QVP05_AI_079:0.00000100000050002909)5:0.00000100000050002909)0:0.00000100000050002909)1:0.00000100000050002909)14:0.00000100000050002909,Coryphellina_flamma_l5:0.00000100000050002909)45:0.00000100000050002909,Coryphellina_flamma_n34_2019:0.00000100000050002909)88:0.00342983142855656127)6:0.00000100000050002909)25:0.01264751237185550957)26:0.00709823488497670924)23:0.00523575161873922335)17:0.00311145020137013756)35:0.01532471664544047228)49:0.02666706078282664316)18:0.01285212794350643409,(((Aeolidia_filomenae_MNCN_15_05_74477:0.02214234777124801309,Aeolidia_sp__2_LC_2015_MNCN_15_05_74483:0.00413695859073949165)56:0.00033335928680555460,((Facelina_annulicornis_CASIZ186793:0.04314397185008659458,Zeusia_hyperborea_ZMMU_Op_557:0.01300906891610299244)15:0.00128799275443189387,Spurilla_neapolitana_CASIZ175756:0.03402859474400518613)16:0.00590765563297437728)37:0.00946059377246066466,((Austraeolis_stearnsi:0.04220392556770878600,((Protaeolidiella_atra_NSMT_Mo78852:0.05432086126522053804,Aeolidiidae_gen__sp__japonica_CASIZ184527:0.04328263287975633172)58:0.01726219317482225943,Babakina_anadoni_MNCN1505_46702:0.01393963971202119914)16:0.00000100000050002909)9:0.00335049285072580539,(((((Pseudovermis_paradoxus_ZMMU_Op_178:0.00000100000050002909,Pseudovermis_paradoxus_ZMMU_Op_178_2:0.00000100000050002909)100:0.05567676775312267734,(Aeolidiella_alderi_ZSMMol20020982:0.00000100000050002909,(Aeolidiella_glauca_ZMMU_Op_560:0.00000100000050002909,Aeolidiella_sanguinea_MCNCN_ADN51933:0.00000100000050002909)96:0.00935273786380308794)78:0.00913729633657086281)21:0.00435046947606151837,(((Pruvotfolia_longicirrha_MNCN15_05_53703:0.00000100000050002909,Pruvotfolia_pselliotes_MNCN15_05_53705:0.00000100000050002909)99:0.01770093393781599356,(((Phyllodesmium_jakobsenae_CASIZ_177576:0.00000100000050002909,Phyllodesmium_tuberculatum_CASIZ_177520:0.01285361113175889983)99:0.04733549796839527785,Caloria_elegans_MNCN15_05_53689:0.03708457885203138293)25:0.01584665484577591626,Moridilla_brockii_CASIZ186245:0.04081512761844689752)1:0.00000100000050002909)3:0.00389850519810562221,Phidiana_lynceus_MNCN_ADN51995:0.03630817378125728023)4:0.00655209577642087374)2:0.00428268679634919488,((Godiva_quadricolor_CASIZ176385:0.07908828139012843983,Dondice_occidentalis:0.05644401451197079977)12:0.01962907067267423769,(Hermissenda_opalescens_isolate_TL273:0.00000100000050002909,Hermissenda_crassicornis_isolate_TL204:0.00308338979498192856)100:0.02368025109416112620)13:0.01793129891429331990)2:0.01242576682521054701,Anteaeolidiella_cacaotica_CASIZ174212:0.05888365629955448488)4:0.01073839950887904571)2:0.00385914729438132298)3:0.00795175191473694240)1:0.01445072101293071870,Cerberilla_bernadettae_MCNCN_ADN51957:0.05229847811521019102)3:0.00398609946077711514)5:0.00568394482907615475,(Glaucus_atlanticus_isolate_1:0.00138146956316151544,Glaucus_marginatus_isolate_A2:0.02219628045613827524)84:0.04072086343539137177)9:0.00804059728660053152)6:0.02466285451367548898,((Eubranchus_tricolor_ZMMU_Op_525:0.03754322107512221562,((Cuthona_nana_ZMMU_Op_522:0.00246958827157814234,Bohuslania_matsmichaeli_ZMMU_Op_600:0.00766323928645605296)100:0.07675533212298699115,Amphorina_pallida_GnM9094:0.00000100000050002909)48:0.02075056889192563800)37:0.03289453815906448475,(Eubranchus_odhneri_ZMMU_Op_484:0.03359514583756372658,(Murmania_antiqua_ZMMU_Op_399:0.04492840830161227289,((Zelentia_ninel_ZMMU_Op_509:0.07485624231433748998,((Diaphoreolis_viridis_ZMMU_Op_537:0.01443929200921758270,Trinchesia_caerulea_ZMMU_Op_622:0.02547529904599028089)59:0.00889069604677093610,(((Samla_sp_SM15:0.00000100000050002909,(((Samla_sp_SM12:0.00000100000050002909,Samla_riwo_QNAL_KA_GF005:0.00000100000050002909)4:0.00000100000050002909,Samla_riwo_N430_2023:0.00000100000050002909)3:0.00000100000050002909,(Samla_sp_SM22:0.00000100000050002909,(Samla_riwo_QVM22_AC_254:0.00000100000050002909,Samla_riwo_QNAL_HA_JD346:0.00000100000050002909)13:0.00000100000050002909)8:0.00000100000050002909)71:0.00000100000050002909)93:0.00317394867996780060,(((Samla_bilas_CAS177355:0.01249595119043491256,Samla_sp_CAS177345:0.00927580782107476770)16:0.00000100000050002909,((Samla_bicolor_N20_2023:0.00304399291148072047,((Samla_sp_SM6:0.00000100000050002909,Samla_sp_SM13:0.00000100000050002909)53:0.00000100000050002909,Samla_bicolor_N372_2023:0.00000100000050002909)31:0.00000100000050002909)39:0.00304438768446405918,((Samla_macassarana_CAS181283:0.01154146845476521945,(((Samla_bicolor_CPIC_00630:0.00000100000050002909,(((Samla_bicolor_ABC2BMM164:0.00000100000050002909,(Samla_bicolor_CPIC_00644:0.00000100000050002909,Samla_bicolor_N19_2023:0.00000100000050002909)8:0.00000100000050002909)12:0.00000100000050002909,(Samla_sp_SM23:0.00000100000050002909,Samla_sp_SM9:0.00000100000050002909)24:0.00000100000050002909)7:0.00000100000050002909,Samla_bicolor_N92_2023:0.00000100000050002909)3:0.00000100000050002909)25:0.00000100000050002909,Samla_bicolor_QVP50_AC_466:0.00303217821510601802)45:0.00304544069362626315,Samla_sp_SM21:0.00000100000050002909)57:0.00263515341461789416)41:0.00471338917611883491,(((Samla_bicolor_ZMMU_Op_68:0.00000100000050002909,Samla_bicolor_juv_N325_2023:0.00000100000050002909)96:0.00638433602148154832,(((((Samla_riwo_KM301_AV155:0.00000100000050002909,Samla_bicolor_QVM35_GS_357:0.00000100000050002909)1:0.00000100000050002909,Samla_bicolor_QVM15_AC_246:0.00000100000050002909)0:0.00000100000050002909,(Samla_bicolor_QVM12_AC_157:0.00000100000050002909,((Samla_sp_SM18:0.00000100000050002909,((Samla_bicolor_QVM01_AC_021:0.00000100000050002909,Samla_bicolor_QVM58_AC_614:0.00000100000050002909)0:0.00000100000050002909,(Samla_sp_SM10:0.00000100000050002909,(Samla_sp_SM24:0.00000100000050002909,Samla_bicolor_QVP6LGL476:0.00000100000050002909)1:0.00000100000050002909)0:0.00000100000050002909)0:0.00000100000050002909)0:0.00000100000050002909,Samla_bicolor_QVP60_63_458:0.00000100000050002909)0:0.00000100000050002909)0:0.00000100000050002909)26:0.00000100000050002909,(Samla_riwo_KM303_AV226:0.00304024453743316318,Samla_bicolor_QNPF_LA_TV607:0.00000100000050002909)57:0.00000100000050002909)65:0.00302596771437941767,(Samla_bicolor_QVM12_AC_160:0.00000100000050002909,Samla_bicolor_QVP60_65_457:0.00000100000050002909)84:0.00000100000050002909)96:0.01251600063178199239)64:0.00295503091751587706,(Samla_takashigei_ZMMU_Op_530:0.00000100000050002909,(Samla_bicolor_N380_2023:0.00000100000050002909,(Samla_bicolor_N378_2023:0.00000100000050002909,Samla_bicolor_N377_2023:0.00000100000050002909)11:0.00000100000050002909)20:0.00000100000050002909)51:0.00000100000050002909)61:0.00303568768460235963)1:0.00000100000050002909)16:0.00309314565954782548)56:0.01622289282823443854,(Flabellina_bulbosa:0.08059466582561194969,(Luisella_telja_CPIC_02110:0.03643416432417095202,(Luisella_babai_isolate_ZFMK_529:0.00000100000050002909,Luisella_babai_MNCN15_05_53698:0.00000100000050002909)100:0.05083609704956858905)88:0.01351247352983617200)99:0.07320352550858541529)18:0.00944609951583788403)99:0.10731160636439142364,(Fiona_pinnata_CASIZ_088586_A:0.04561466026039515120,(Catriona_aurantia_ZMMU_Op_545:0.04066576434374589294,Tenellia_adspersa_CAS184191:0.02945506874940998290)86:0.02562171278638048985)70:0.01433688904807668002)9:0.00826981872107088005)12:0.01419842994090265466)53:0.08092208206217532673,(Calma_glaucoides_ZMMU_Op_603:0.05222934308241511392,(Cuthonella_cocoachroma_CAS181307b:0.01330156919279466138,(Cuthonella_concinna_ZMMU_Op_523:0.00320568440809283371,Cuthonella_soboli_ZMMU_Op_524:0.00922007663823712353)96:0.00940005069464233331)93:0.02647906745362018852)75:0.01793638018486930219)8:0.00163849586351311107)10:0.03684908434982522851)3:0.00924615022114542821)12:0.02214384024418748070)4:0.00000100000050002909,((Bonisa_nakaza_CASIZ176146:0.08530052518051682575,Dendronotus_dalli_ZMMU_Op295:0.05697211252214592209)17:0.00000100000050002909,Janolus_longidentatus_CASIZ176320:0.06029893502314452591)52:0.03718108047504505714)5:0.00502223548034732171,(((Notaeolidia_depressa_Nd1:0.08642199165303575403,(((Unidentia_sp_N433_2023:0.00000100000050002909,(Unidentia_sp_N101_2023:0.00000100000050002909,(Unidentia_sp_N434_2023:0.00000100000050002909,Unidentia_sp_N107_2023:0.00000100000050002909)14:0.00000100000050002909)6:0.00000100000050002909)73:0.00000100000050002909,(Unidentia_sp_N106_2023:0.00000100000050002909,Unidentia_sp_N105_2023:0.00000100000050002909)94:0.00000100000050002909)95:0.00000100000050002909,(((Unidentia_sp_N312_2023:0.00000100000050002909,Unidentia_sp_N313_2023:0.00000100000050002909)97:0.00738615427775216830,Unidentia_nihonrossija_ZMMU_Op_517:0.01285999959472147042)37:0.00721452317385265149,(Unidentia_sp_N432_2023:0.00000100000050002909,Unidentia_sandramillenae_ZMMU_Op_617:0.00000100000050002909)100:0.02030933111393358123)21:0.00723122678935609123)85:0.03816817360434847373)19:0.01947046025106935127,((Pacifia_goddardi_CPIC_01647:0.00000100000050002909,Pacifia_goddardi_CPIC_00999:0.00000100000050002909)100:0.01775841233766713503,(Pacifia_amica_ZMMU_Op_614:0.02748319697566284359,Pacifia_goddardi_CAS182590:0.00000100000050002909)76:0.01369820950795635171)79:0.03878863907180991194)7:0.00000100000050002909,((Piseinotecus_soussi_BAU2952:0.00000100000050002909,Piseinotecus_soussi_BAU2953:0.00000100000050002909)100:0.07815568133281591834,(Tritonia_nilsodhneri_CAS_IZ_176218A:0.04777022929058632322,Tritonicula_pickensi_CASIZ175718:0.02269672343979172238)75:0.00235171868499148024)46:0.03243042502094671542)17:0.00643515202639367932)66:0.01747289672332661900)63:0.01090142533751257102)65:0.00352478646959392562,Apata_pricei_CPIC_01049:0.00668524590645123810);
