# Supplementary material for: Neither “lumpers” nor “splitters”: A global revision of Flabellinidae s.l. nudibranchs (Gastropoda: Heterobranchia: Nudibranchia)
Source: PLoS One. 2026 May 20;21(5):e0347759. doi: 10.1371/journal.pone.0347759 (PMC13189321; doi:10.1371/journal.pone.0347759)
Supplement: S1 Table — (XLSX) [file pone.0347759.s002.xlsx]

## Sheet: Лист1
Species name (revised)	Species name (initial)	Voucher	Field no	Locality	COI	16S	H3	28S
Genus Apata
Apata pricei (MacFarland, 1966)	Apata pricei (MacFarland, 1966)	CPIC-01020		California	PX979786	PX985384	PX960679	-
Apata cf. pricei (MacFarland, 1966)	Apata pricei (MacFarland, 1966)	CAS114776		California	KY129060	KY128851	KY128645	-
Apata pricei (MacFarland, 1966)	Apata pricei (MacFarland, 1966)	CPIC-01049		California	PX979787	PX985385	PX960680	-
Apata pricei komandorica Korshunova, Martynov, Bakken, Evertsen, Fletcher, Mudianta, H. Saito, Lundin, Schrödl & Picton, 2017	Apata pricei komandorica Korshunova, Martynov, Bakken, Evertsen, Fletcher, Mudianta, H. Saito, Lundin, Schrödl & Picton, 2017	ZMMU Op-533		Russia, Commander Ids	MF523386	MF523413	MF523311	-
Apata pricei (MacFarland, 1966)	Apata pricei (MacFarland, 1966)	MIMB52163	Shp22006_3	Sea of Japan	PX979788	PX985386	PX960686	-
Apata pricei (MacFarland, 1966)	Apata pricei (MacFarland, 1966)	MIMB52164	Rud21278	Sea of Japan	PX979789	PX985387	PX960681	PX985501
Apata pricei (MacFarland, 1966)	Apata pricei (MacFarland, 1966)	MIMB52165	Rud21279	Sea of Japan	PX979790	PX985388	PX960682	PX985502
Apata pricei (MacFarland, 1966)	Apata pricei (MacFarland, 1966)	MIMB52166	Rud21280	Sea of Japan	PX979791	PX985389	PX960683	PX985503
Apata pricei (MacFarland, 1966)	Apata pricei (MacFarland, 1966)	MIMB52167	Rud21281	Sea of Japan	PX979792	PX985390	PX960684	PX985504
Apata pricei (MacFarland, 1966)	Apata pricei (MacFarland, 1966)	MIMB52168	Rud21282	Sea of Japan	PX979793	PX985391	PX960685	PX985505
FAMILY FLABELLINIDAE
Genus Chlamylla
Chlamylla borealis borealis Bergh, 1886	Chlamylla borealis borealis Bergh, 1886	ZMMU Op-487		Russia, Kara Sea	MF523321	MF523395	MF523246	MF523471
Chlamylla borealis orientalis (Volodchenko, 1941)	Chlamylla borealis orientalis (Volodchenko, 1941)	MIMB52135	Sh2-1	Russia, Sea of Japan	PX979794	PX985392	PX960687	PX985506
Chlamylla borealis orientalis (Volodchenko, 1941)	Chlamylla borealis orientalis (Volodchenko, 1941)	MIMB52136	Sh2-2	Russia, Sea of Japan	PX979795	PX985393	PX960688	PX985507
Chlamylla borealis orientalis (Volodchenko, 1941)	Chlamylla borealis orientalis (Volodchenko, 1941)	MIMB52137	Sh2-3	Russia, Sea of Japan	PX979796	PX985394	PX960689	PX985508
Chlamylla intermedia (Bergh, 1899)	Chlamylla intermedia (Bergh, 1899)	ZMMU Op-480		Russia, White Sea	MF523327	MF523450	MF523250	MF523518
Chlamylla intermedia (Bergh, 1899)	Chlamylla intermedia (Bergh, 1899)	ZMMU Op-481		Russia, Laptev Sea	MF523328	MF523451	MF523251	MF523519
Chlamylla intermedia (Bergh, 1899)	Chlamylla intermedia (Bergh, 1899)	ZMMU Op-493		Russia, White Sea	MF523324	MF523415	MF523247	-
Chlamylla intermedia (Bergh, 1899)	Chlamylla intermedia (Bergh, 1899)	ZMMU Op-494		Russia, Laptev Sea	MF523325	MF523418	MF523248	MF523492
Chlamylla intermedia (Bergh, 1899)	Chlamylla intermedia (Bergh, 1899)	ZMMU Op-496		Russia, Laptev Sea	MF523329	MF523452	MF523252	MF523520
Chlamylla intermedia (Bergh, 1899)	Chlamylla intermedia (Bergh, 1899)	ZMMU Op-497		Russia, Laptev Sea	MF523330	MF523453	MF523253	-
Chlamylla islandica (Odhner, 1937)	Paracoryphella islandica (Odhner, 1937)	ZMMU Op-534		Russia, Barents Sea	MF523391	MF523398	MF523316	MF523474
Chlamylla polaris (Volodchenko, 1946)	Polaria polaris (Volodchenko, 1946)	ZMMU Op-519		Russia, Laptev Sea	-	MF523401	MF523254	-
Chlamylla polaris (Volodchenko, 1946)	Polaria polaris (Volodchenko, 1946)	ZMMU WS31584	chau378	Russia, Eastern Siberian Sea	-	PX985395	PX960690	PX985509
Genus Coryphella
Coryphella alexanderi Ekimova, 2022	Coryphella alexanderi Ekimova, 2022	MIMB42469a		Russia, Okhotsk Sea	OL984251	OL984049	-	-
Coryphella alexanderi Ekimova, 2022	Coryphella alexanderi Ekimova, 2022	MIMB42469b		Russia, Okhotsk Sea	OL984250	OL984050	-	-
Coryphella alexanderi Ekimova, 2022	Coryphella alexanderi Ekimova, 2022	ZMMU WS14380		Russia, Okhotsk Sea	MZ832585	MZ821310	MZ868855	MZ821424
Coryphella alexanderi Ekimova, 2022	Coryphella alexanderi Ekimova, 2022	MIMB52138	KI-Mol019	Kurile Islands	PX979797	PX985396	PX960691	PX985510
Coryphella alexanderi Ekimova, 2022	Coryphella alexanderi Ekimova, 2022	MIMB52139	KI-Mol024	Kurile Islands	PX979798	PX985397	-	PX985511
Coryphella amabilis (Hirano & Kuzirian, 1991)	Coryphella amabilis (Hirano & Kuzirian, 1991)	GB		British Columbia	GQ292022	-	-	-
Coryphella amabilis (Hirano & Kuzirian, 1991)	Coryphella amabilis (Hirano & Kuzirian, 1991)	ZMMU WS14979		Russia, Sea of Japan	MZ832415	MZ821330	MZ868870	MZ821435
Coryphella amabilis (Hirano & Kuzirian, 1991)	Coryphella amabilis (Hirano & Kuzirian, 1991)	ZMMU WS14981		Russia, Sea of Japan	MZ832417	MZ821332	MZ868872	MZ821436
Coryphella amabilis (Hirano & Kuzirian, 1991)	Coryphella amabilis (Hirano & Kuzirian, 1991)	MIMB52140	KI-Mol021	Kurile Islands	PX979799	PX985398	PX960692	PX985512
Coryphella amabilis (Hirano & Kuzirian, 1991)	Coryphella amabilis (Hirano & Kuzirian, 1991)	MIMB52141	KI-Mol022	Kurile Islands	PX979800	PX985399	PX960693	PX985513
Coryphella athadona Bergh, 1875	Coryphella athadona Bergh, 1875	ZMMU WS14431		Russia, Sea of Japan	MZ832376	MZ821367	MZ868905	MZ821466
Coryphella athadona Bergh, 1875	Coryphella athadona Bergh, 1875	ZMMU WS14432		Russia, Sea of Japan	MZ832379	MZ821368	MZ868906	MZ821467
Coryphella borealis Odhner, 1922	Coryphella borealis Odhner, 1922	GNM9417		Norway	MG452631	MG452682	MG452600	MG452635
Coryphella browni Picton, 1980	Coryphella browni Picton, 1980	NTNU VM 68822		Norway, Gulen	MG452629	MG452679	MG452598	-
Coryphella browni Picton, 1980	Coryphella browni Picton, 1980	ZMMU Op-413		Norway, Gulen	MF523333	MF523423	MF523257	MF523496
Coryphella capensis Thiele, 1925	Coryphella capensis Thiele, 1925	CAS176409		South Africa	PQ104803	PQ108808	PQ127771	-
Coryphella chriskaugei (Korshunova et al., 2017)	Coryphella chriskaugei (Korshunova et al., 2017)	ZMMU Op-499		Norway, Gulen	MF523357	MF523417	MF523281	MF523491
Coryphella chriskaugei (Korshunova et al., 2017)	Coryphella chriskaugei (Korshunova et al., 2017)	ZMMU Op-542		Norway, Gulen	MF523355	MF523405	MF523279	MF523481
Coryphella cooperi T. D. A. Cockerell, 1901	Coryphella cooperi T. D. A. Cockerell, 1901	cpic1325		California	PQ104809	PQ108809	PQ127777	PQ108777
Coryphella cooperi T. D. A. Cockerell, 1901	Coryphella cooperi T. D. A. Cockerell, 1901	cpic1636		California	-	PQ108810	-	PQ108778
Coryphella falklandica Eliot, 1907	Coryphella falklandica Eliot, 1907	ZSM Mol 20070592		Chile	MF523334	MF523467	MF523258	MF523530
Coryphella fogata (Millen & Hermosillo, 2007)	Coryphella fogata (Millen & Hermosillo, 2007)	CAS173059		Mexico	PQ104810	PQ108816	PQ127778	-
Coryphella gracilis (Alder & Hancock, 1844)	Coryphella gracilis (Alder & Hancock, 1844)	ZMMU WS14393		Russia, White Sea	MZ832393	MZ821348	MZ868887	MZ821449
Coryphella gracilis (Alder & Hancock, 1844)	Coryphella gracilis (Alder & Hancock, 1844)	ZMMU WS14929		Russia, White Sea	MZ832383	MZ821346	MZ868885	MZ821447
Coryphella gracilis (Alder & Hancock, 1844)	Coryphella gracilis (Alder & Hancock, 1844)	ZMMU WS14930		Russia, White Sea	MZ832386	MZ821347	MZ868886	MZ821448
Coryphella lineata (Lovén, 1846)	Coryphella lineata (Lovén, 1846)	ZMMU Op-506		Norway, Gulen	MF523343	MF523402	MF523267	MF523478
Coryphella lineata (Lovén, 1846)	Coryphella lineata (Lovén, 1846)	ZMMU Op-507		Norway, Gulen	MF523344	MF523403	MF523268	MF523479
Coryphella monicae (Korshunova et al., 2017)	Coryphella monicae (Korshunova et al., 2017)	ZMMU Op-408		Norway, Gulen	MF523373	MF523441	MF523297	MF523508
Coryphella monicae (Korshunova et al., 2017)	Coryphella monicae (Korshunova et al., 2017)	ZMMU Op-411		Norway, Gulen	MF523370	MF523410	MF523294	MF523486
Coryphella monicae (Korshunova et al., 2017)	Coryphella monicae (Korshunova et al., 2017)	ZMMU Op-476		Norway, Gulen	MF523371	MF523425	MF523295	MF523498
Coryphella nobilis Verrill, 1880	Coryphella nobilis Verrill, 1880	MIMB40022		Russia, Okhotsk Sea	MZ832581	-	MZ868798	MZ821376
Coryphella nobilis Verrill, 1880	Coryphella nobilis Verrill, 1880	MIMB40023		Russia, Okhotsk Sea	MZ832582	-	MZ868799	MZ821377
Coryphella nobilis Verrill, 1880	Coryphella nobilis Verrill, 1880	ZMMU_Op_510		Russia, White Sea	MF523347	MF523411	MF523271	MF523487
Coryphella nobilis Verrill, 1880	Coryphella nobilis Verrill, 1880	ZMMU WS14937		Russia, White Sea	MZ832583	MZ821257	MZ868796	MZ821374
Coryphella nobilis Verrill, 1880	Coryphella nobilis Verrill, 1880	ZMMU WS14938		Russia, White Sea	MZ832580	MZ821258	MZ868797	MZ821375
Coryphella orjani (Korshunova et al., 2017)	Coryphella orjani (Korshunova et al., 2017)	ZMMU Op-467		Norway, Gulen	MF523361	MF523424	MF523285	MF523497
Coryphella orjani (Korshunova et al., 2017)	Coryphella orjani (Korshunova et al., 2017)	ZMMU Op-468		Norway, Gulen	MF523362	MF523426	MF523286	MF523499
Coryphella sanamyanae (Korshunova et al., 2017)	Coryphella sanamyanae (Korshunova et al., 2017)	ZMMU WS14416		Russia, Sea of Japan	MZ832427	MZ821260	MZ868808	MZ821381
Coryphella sanamyanae (Korshunova et al., 2017)	Coryphella sanamyanae (Korshunova et al., 2017)	ZMMU WS14417		Russia, Sea of Japan	MZ832428	MZ821261	MZ868809	MZ821382
Coryphella sanamyanae (Korshunova et al., 2017)	Coryphella sanamyanae (Korshunova et al., 2017)	MIMB52142	KI-Mol020	Kurile Islands	PX979801	PX985400	-	PX985514
Coryphella sp. 1	Coryphella sp. 1	AO25-004		Kurile Islands	PQ104811	-	-	-
Coryphella sp. 2 O'Donoghue, 1921	Coryphella trilineata O'Donoghue, 1921	cpic1000		California	PQ104815	PQ108818	PQ127783	PQ108779
Coryphella sp. 2 O'Donoghue, 1921	Coryphella trilineata O'Donoghue, 1921	cpic1048		California	PQ104817	PQ108820	PQ127785	PQ108781
Coryphella sp. 2 O'Donoghue, 1921	Coryphella trilineata O'Donoghue, 1921	cpic1284		California	PQ104818	PQ108821	PQ127786	PQ108782
Coryphella sp. 2 O'Donoghue, 1921	Coryphella trilineata O'Donoghue, 1921	cpic1639		California	PQ104819	PQ108822	PQ127787	PQ108783
Coryphella sp. 3	Coryphella sp. 3	MIMB52143	KI-Mol143	Kurile Islands	PX979802	PX985401	PX960694	PX985515
Coryphella trilineata O'Donoghue, 1921	Coryphella trilineata O'Donoghue, 1921	CAS218410A		Washington	PQ104812	PQ108824	PQ127780	-
Coryphella trilineata O'Donoghue, 1921	Coryphella trilineata O'Donoghue, 1921	CAS218410B		Washington	PQ104813	PQ108825	PQ127781	-
Coryphella trilineata O'Donoghue, 1922	Coryphella trilineata O'Donoghue, 1921	CAS218410C		Washington	PQ104814	PQ108826	PQ127782	-
Coryphella trophina (Bergh, 1890)	Coryphella trophina (Bergh, 1890)	cpic1122		Washington	PQ104823	PQ108827	PQ127791	PQ108785
Coryphella trophina (Bergh, 1890)	Coryphella trophina (Bergh, 1890)	cpic1123		Washington	PQ104824	PQ108828	PQ127792	PQ108786
Coryphella trophina (Bergh, 1890)	Coryphella trophina (Bergh, 1890)	ZMMU WS14381		Russia, Kamchatka	MZ832588	MZ821311	MZ868856	MZ821425
Coryphella trophina (Bergh, 1890)	Coryphella trophina (Bergh, 1890)	ZMMU WS14438		Russia, Kamchatka	MZ832592	MZ821318	MZ868857	MZ821432
Coryphella verrucosa (Sars M., 1829)	Coryphella verrucosa (Sars M., 1829)	CPIC972		USA, Alaska	MZ832459	MZ821267	MZ868811	MZ821384
Coryphella verrucosa (Sars M., 1829)	Coryphella verrucosa (Sars M., 1829)	CPIC973		USA, Alaska	MZ832453	MZ821268	MZ868812	MZ821385
Coryphella verrucosa (Sars M., 1829)	Coryphella verrucosa (Sars M., 1829)	MIMB4024		Russia, Okhotsk Sea	MZ832462	-	MZ868815	MZ821388
Coryphella verrucosa (Sars M., 1829)	Coryphella verrucosa (Sars M., 1829)	ZMMU Op-521		Russia, Barents Sea	MF523375	MF523421	MF523300	MF523494
Coryphella verrucosa (Sars M., 1829)	Coryphella verrucosa (Sars M., 1829)	ZMMU WS14382		Russia, Kara Sea	MZ832522	MZ821302	MZ868847	MZ821415
Coryphella verrucosa (Sars M., 1829)	Coryphella verrucosa (Sars M., 1829)	ZMMU WS14383		Russia, Kara Sea	MZ832483	MZ821303	MZ868848	MZ821416
Coryphella verrucosa (Sars M., 1829)	Coryphella verrucosa (Sars M., 1829)	ZMMU WS14419		Russia, Sea of Japan	MZ832461	MZ821293	MZ868838	MZ821405
Coryphella verrucosa (Sars M., 1829)	Coryphella verrucosa (Sars M., 1829)	ZMMU WS14420		Russia, Sea of Japan	MZ832434	MZ821294	MZ868839	MZ821406
Coryphella verrucosa (Sars M., 1829)	Coryphella verrucosa (Sars M., 1829)	ZMMU WS14931		Russia, White Sea	MZ832478	MZ821299	MZ868844	MZ821412
Genus Coryphellina
Coryphellina arveloi (Ortea & Espinosa, 1998)	Coryphellina arveloi (Ortea & Espinosa, 1998)	CAS179418		Sao Tome and Principe	KY129048	KY128839	KY128633	-
Coryphellina arveloi (Ortea & Espinosa, 1998)	Coryphellina arveloi (Ortea & Espinosa, 1998)	CAS179419		Sao Tome and Principe	KY129049	KY128840	KY128634	-
Coryphellina aurora Ekimova, Deart, Antokhina, Mikhlina & Schepetov, 2022	Coryphellina aurora Ekimova, Deart, Antokhina, Mikhlina & Schepetov, 2022	ZIN63224	n25	Vietnam	ON040934	-	ON012046	ON007404
Coryphellina exoptata (Gosliner & Willan, 1991)	Coryphellina exoptata (Gosliner & Willan, 1991)	MNHN-IM-2019-26221	QVP56-AC570	New Caledonia	PX979803	PX985402	PX960695	PX985516
Coryphellina exoptata (Gosliner & Willan, 1991)	Coryphellina exoptata (Gosliner & Willan, 1991)	MNHN-IM-2019-26220	QVP50-AC461	New Caledonia	PX979804	PX985403	PX960696	PX985517
Coryphellina exoptata (Gosliner & Willan, 1991)	Coryphellina exoptata (Gosliner & Willan, 1991)	MNHN-IM-2019-26255	QVP38-AC341	New Caledonia	PX979805	PX985404	PX960697	PX985518
Coryphellina exoptata (Gosliner & Willan, 1991)	Coryphellina exoptata (Gosliner & Willan, 1991)	MNHN-IM-2019-26341	ABC45MM235	New Caledonia	PX979806	PX985405	PX960698	PX985519
Coryphellina exoptata (Gosliner & Willan, 1991)	Coryphellina exoptata (Gosliner & Willan, 1991)	MNHN-IM-2019-26351	ABC45MM234	New Caledonia	PX979807	PX985406	PX960699	PX985520
Coryphellina exoptata (Gosliner & Willan, 1991)	Coryphellina exoptata (Gosliner & Willan, 1991)	MNHN-IM-2019-26222	QVP36-AC329	New Caledonia	PX979808	PX985407	PX960700	PX985521
Coryphellina exoptata (Gosliner & Willan, 1991)	Coryphellina exoptata (Gosliner & Willan, 1991)	MNHN-IM-2019-26332	QVP27-GS275	New Caledonia	PX979809	PX985408	PX960701	PX985522
Coryphellina exoptata (Gosliner & Willan, 1991)	Coryphellina exoptata (Gosliner & Willan, 1991)	MNHN-IM-2019-26333	ABC45MM236	New Caledonia	PX979810	PX985409	-	PX985523
Coryphellina exoptata (Gosliner & Willan, 1991)	Coryphellina exoptata (Gosliner & Willan, 1991)	-	KR871-AV127	New Caledonia	PX979811	PX985410	PX960702	PX985524
Coryphellina sp. 1	Coryphellina exoptata (Gosliner & Willan, 1991)	ZMMU Op-116		Vietnam, Nha Trang	MF523380	MF523438	MF523305	MF523505
Coryphellina sp. 1	Coryphellina exoptata (Gosliner & Willan, 1991)	IZ-N115	n115	Vietnam	ON040935	ON006888	ON012048	ON007406
Coryphellina sp. 1	Coryphellina exoptata (Gosliner & Willan, 1991)	IZ-L2	l2	Vietnam	ON040937	ON006891	ON012051	ON007409
Coryphellina sp. 1	Coryphellina exoptata (Gosliner & Willan, 1991)	IZ-L6	l6	Vietnam	ON040938	ON006892	ON012052	ON007410
Coryphellina sp. 1	Coryphellina exoptata (Gosliner & Willan, 1991)	IZ-L13	l13	Vietnam	ON040939	ON006893	ON012053	ON007411
Coryphellina sp. 1	Coryphellina exoptata (Gosliner & Willan, 1991)	IZ-N116	n116	Vietnam	ON040936	ON006889	ON012049	ON007407
Coryphellina flamma Ekimova, Deart, Antokhina, Mikhlina & Schepetov, 2022	Coryphellina flamma Ekimova, Deart, Antokhina, Mikhlina & Schepetov, 2022	MNHN-IM-2019-26236	QVP50-AC452	New Caledonia	-	PX985411	PX960703	PX985525
Coryphellina flamma Ekimova, Deart, Antokhina, Mikhlina & Schepetov, 2022	Coryphellina flamma Ekimova, Deart, Antokhina, Mikhlina & Schepetov, 2022	MNHN-IM-2019-26224	QVP14-AC179	New Caledonia	PX979812	PX985412	PX960704	PX985526
Coryphellina flamma Ekimova, Deart, Antokhina, Mikhlina & Schepetov, 2022	Coryphellina flamma Ekimova, Deart, Antokhina, Mikhlina & Schepetov, 2022	MNHN-IM-2019-26259	QVP05-AI079	New Caledonia	PX979813	PX985413	PX960705	PX985527
Coryphellina flamma Ekimova, Deart, Antokhina, Mikhlina & Schepetov, 2022	Coryphellina flamma Ekimova, Deart, Antokhina, Mikhlina & Schepetov, 2022	MNHN-IM-2019-26237	QVP14-AC191	New Caledonia	PX979814	PX985414	PX960706	PX985528
Coryphellina flamma Ekimova, Deart, Antokhina, Mikhlina & Schepetov, 2022	Coryphellina flamma Ekimova, Deart, Antokhina, Mikhlina & Schepetov, 2022	ZIN63219	L5	Vietnam	ON040929	ON006882	ON012041	-
Coryphellina flamma Ekimova, Deart, Antokhina, Mikhlina & Schepetov, 2022	Coryphellina flamma Ekimova, Deart, Antokhina, Mikhlina & Schepetov, 2022	ZIN63223	N140	Vietnam	ON040933	ON006886	ON012045	ON007403
Coryphellina flamma Ekimova, Deart, Antokhina, Mikhlina & Schepetov, 2022	Coryphellina flamma Ekimova, Deart, Antokhina, Mikhlina & Schepetov, 2022	ZIN63221	N34	Vietnam	ON040931	ON006885	ON012044	ON007402
Coryphellina flamma Ekimova, Deart, Antokhina, Mikhlina & Schepetov, 2022	Coryphellina flamma Ekimova, Deart, Antokhina, Mikhlina & Schepetov, 2022	MNHN-IM-2019-26262	QVP-GS204	New Caledonia	PX979815	PX985415	PX960707	PX985529
Coryphellina flamma Ekimova, Deart, Antokhina, Mikhlina & Schepetov, 2022	Coryphellina flamma Ekimova, Deart, Antokhina, Mikhlina & Schepetov, 2022	-	KR100-AV450	New Caledonia	PX979816	PX985416	PX960708	PX985530
Coryphellina flamma Ekimova, Deart, Antokhina, Mikhlina & Schepetov, 2022	Coryphellina flamma Ekimova, Deart, Antokhina, Mikhlina & Schepetov, 2022	ZIN63218	N30	Vietnam	ON040930	ON006884	ON012043	ON007401
Coryphellina sp. 2	Coryphellina flamma Ekimova, Deart, Antokhina, Mikhlina & Schepetov, 2022	MNHN-IM-2019-26229	QVP14-AC206	New Caledonia	PX979817	PX985417	PX960709	PX985531
Coryphellina sp. 2	Coryphellina flamma Ekimova, Deart, Antokhina, Mikhlina & Schepetov, 2022	MNHN-IM-2019-26225	QVP14-AC204	New Caledonia	PX979818	PX985418	PX960710	PX985532
Coryphellina sp. 2	Coryphellina flamma Ekimova, Deart, Antokhina, Mikhlina & Schepetov, 2022	MNHN-IM-2019-26249	BOU-01-AD-614	New Caledonia	PX979819	PX985419	PX960711	PX985533
Coryphellina sp. 2	Coryphellina flamma Ekimova, Deart, Antokhina, Mikhlina & Schepetov, 2022	MNHN-IM-2019-26233	QVP14-AC205	New Caledonia	PX979820	PX985420	PX960712	PX985534
Coryphellina sp. 2	Coryphellina flamma Ekimova, Deart, Antokhina, Mikhlina & Schepetov, 2022	MNHN-IM-2019-26263	QVP21-GS-228	New Caledonia	PX979821	PX985421	PX960713	PX985535
Coryphellina sp. 2	Coryphellina flamma Ekimova, Deart, Antokhina, Mikhlina & Schepetov, 2022	MNHN-IM-2019-26344	ABC89AV176	New Caledonia	PX979822	PX985422	PX960714	PX985536
Coryphellina sp. 3	Coryphellina flamma Ekimova, Deart, Antokhina, Mikhlina & Schepetov, 2022	ZMMU Op-132		Vietnam	MF523381	MF523437	MF523306	-
Coryphellina sp. 3	Coryphellina flamma Ekimova, Deart, Antokhina, Mikhlina & Schepetov, 2022	CAS177287		Philippines	KY129061	KY128852	KY128646	-
Coryphellina sp. 3	Coryphellina flamma Ekimova, Deart, Antokhina, Mikhlina & Schepetov, 2022	MIMB52169	n64	Vietnam	PX979823	PX985423	PX960715	PX985537
Coryphellina lotos Korshunova et al., 2017	Coryphellina lotos Korshunova et al., 2017	ZMMU Op-515		Japan	MF523387	MF523462	MF523312	MF523528
Coryphellina lotos Korshunova et al., 2017	Coryphellina lotos Korshunova et al., 2017	IZ-T31	t31	Vietnam	ON040922	ON006876	ON012034	ON007393
Coryphellina lotos Korshunova et al., 2017	Coryphellina lotos Korshunova et al., 2017	IZ-T9	t9	Vietnam	ON040920	ON006875	ON012032	ON007391
Coryphellina lotos Korshunova et al., 2017	Coryphellina lotos Korshunova et al., 2017	IZ-N42	n42	Vietnam	ON040919	ON006874	ON012031	ON007390
Coryphellina lotos Korshunova et al., 2017	Coryphellina lotos Korshunova et al., 2017	IZ-N1	n1	Vietnam	ON040918	ON006873	ON012030	ON007389
Coryphellina pannae Ekimova, Deart, Antokhina, Mikhlina & Schepetov, 2022	Coryphellina pannae Ekimova, Deart, Antokhina, Mikhlina & Schepetov, 2022	ZIN63217	n37	Vietnam	ON040927	ON006881	ON012040	ON007399
Coryphellina pannae Ekimova, Deart, Antokhina, Mikhlina & Schepetov, 2022	Coryphellina pannae Ekimova, Deart, Antokhina, Mikhlina & Schepetov, 2022	ZIN63216	n125	Vietnam	ON040926	ON006880	ON012039	ON007398
Coryphellina pseudolotos Ekimova, Deart, Antokhina, Mikhlina & Schepetov, 2022	Coryphellina pseudolotos Ekimova, Deart, Antokhina, Mikhlina & Schepetov, 2022	ZIN63213	l8	Vietnam	ON040925	ON006879	ON012038	ON007397
Coryphellina pseudolotos Ekimova, Deart, Antokhina, Mikhlina & Schepetov, 2022	Coryphellina pseudolotos Ekimova, Deart, Antokhina, Mikhlina & Schepetov, 2022	MIMB52170	n68	Vietnam	PX979824	-	PX960716	PX985538
Coryphellina pseudolotos Ekimova, Deart, Antokhina, Mikhlina & Schepetov, 2022	Coryphellina pseudolotos Ekimova, Deart, Antokhina, Mikhlina & Schepetov, 2022	MIMB52171	n69	Vietnam	PX979825	PX985424	PX960717	PX985539
Coryphellina rubrolineata (O'Donoghue, 1929)	Coryphellina rubrolineata (O'Donoghue, 1929)	IE-fr1		Arabian Sea, Djibouti	MT420426	MT419862	MT419777	MT419823
Coryphellina sp. 4	Coryphellina rubrolineata (O'Donoghue, 1929)	MNHN-IM-2019-26261	TPC01-AD709	New Caledonia	PX979826	PX985425	PX960719	PX985541
Coryphellina sp. 4	Coryphellina rubrolineata (O'Donoghue, 1929)	MNHN-IM-2019-26226	QVP13-GS203	New Caledonia	PX979827	PX985426	PX960718	PX985540
Genus Edmundsella
Edmundsella albomaculata (Pola et al., 2014)	Edmundsella albomaculata (Pola et al., 2014)	MNCN1505 60115		Cape Verde	KJ721521	-	KJ721523	-
Edmundsella albomaculata (Pola et al., 2014)	Edmundsella albomaculata (Pola et al., 2014)	MNCN1505 69896		Cape Verde, Sao Vicente Island	KJ721522	KJ721520	KJ721524	-
Edmundsella pedata (Montagu, 1815)	Edmundsella pedata (Montagu, 1815)	NTNU VM 65498		Norway, Ørland	MG452603	MG452648	-	-
Edmundsella pedata (Montagu, 1815)	Edmundsella pedata (Montagu, 1815)	NTNU VM 68819		Norway, Gulen	MG452607	MG452657	-	-
Edmundsella pedata (Montagu, 1815)	Edmundsella pedata (Montagu, 1815)	MIMB52173	m1	France, Marseille	PX979829	PX985427	PX960720	PX985542
Edmundsella bertschi (Gosliner & Kuzirian, 1990)	Edmundsella bertschi (Gosliner & Kuzirian, 1990)	CPIC-01648		California	PX979828	PX985428	PX960721	-
Edmundsella sp.	Flabellina sp.	CPIC-00843		Florida	-	PX985429	PX960722	PX985543
Genus Flabellina
Flabellina affinis (Gmelin, 1791)	Flabellina affinis (Gmelin, 1791)	MNCN1505 53696		Spain: Menorca	HQ616753	HQ616716	HQ616782	-
Flabellina cavolini (Vérany, 1846)	Calmella cavolini (Vérany, 1846)	MNCN1505 536880		Italy	HQ616772	HQ616737	-	-
Flabellina cavolini (Vérany, 1846)	Calmella cavolini (Vérany, 1846)	ZMMU Op-485		France, Banyuls-sur-Mer	MF523319	MF523448	MF523245	MF523515
Flabellina gaditana Cervera et al., 1987	Calmella gaditana Cervera et al., 1987	MNCN1505 537040		Spain	HQ616759	HQ616722	HQ616788	-
Flabellina enne Korshunova et al., 2017	Carronella enne Korshunova et al., 2017	ZMMU Op-526		East Atlantic	MF523382	MF523439	MF523307	MF523506
Flabellina pellucida (Alder & Hancock, 1843)	Carronella pellucida (Alder & Hancock, 1843)	NTNU VM 68823		Norway, Gulen	MG452618	MG452668	-	-
Flabellina pellucida (Alder & Hancock, 1843)	Carronella pellucida (Alder & Hancock, 1843)	NTNU VM 68824		Norway, Gulen	MG452617	MG452667	-	-
Flabellina pellucida (Alder & Hancock, 1843)	Carronella pellucida (Alder & Hancock, 1843)	ZMMU Op-513		Norway, Gulen	MF523350	MF523435	MF523274	MF523502
Flabellina pellucida (Alder & Hancock, 1843)	Carronella pellucida (Alder & Hancock, 1843)	ZMMU Op-514		Norway, Gulen	MF523349	MF523434	MF523273	MF523501
Flabellina funeka (Gosliner & Griffiths, 1981)	Paraflabellina funeka (Gosliner & Griffiths, 1981)	CAS176374		South Africa	KY129054	KY128845	KY128639	-
Flabellina gabinierei (Vicente, 1975)	Paraflabellina gabinierei (Vicente, 1975)	MCNCN ADN52000		Spain: Andalusia	JX087561	JX087495	JX087631	-
Flabellina gabinierei (Vicente, 1975)	Paraflabellina gabinierei (Vicente, 1975)	MNCN ADN52001		Spain: Andalusia	-	JX087496	JX087632	-
Flabellina ischitana (Hirano & Thompson, 1990)	Paraflabellina ischitana (Hirano & Thompson, 1990)	MNCN1505 536970		Spain	HQ616757	HQ616720	HQ616786	-
Flabellina ischitana (Hirano & Thompson, 1990)	Paraflabellina ischitana (Hirano & Thompson, 1990)	MNCN1505 537000		Morocco: Temara	HQ616756	HQ616719	HQ616785	-
Genus Launsina gen. nov.
Launsina tanyae sp. nov.	Samla rubropurpurata (Gosliner & Willan, 1991)	MIMB52174	n417	Vietnam	PX979830	-	PX960723	PX985544
Launsina rupropurpurata (Gosliner & Willan, 1991)	Samla rubropurpurata (Gosliner & Willan, 1991)	MNHN-IM-2019-27162	KR217-KGM08	New Caledonia	PX979832	-	-	-
Launsina rupropurpurata (Gosliner & Willan, 1991)	Samla rubropurpurata (Gosliner & Willan, 1991)	MNHN-IM-2019-27166	COO-02-AD561	New Caledonia	PX979831	-	-	-
Genus Mgueolia Martynov, Fletcher, Korshunova, 2025
Mgueolia anastasiae sp. nov.		MIMB52144	KI-Mol016	Kurile Islands	PX979833	PX985430	PX960724	PX985545
Mgueolia anastasiae sp. nov.		MIMB52145	KI-Mol023	Kurile Islands	PX979834	PX985431	PX960725	PX985546
Mgueolia vladimiri sp. nov.		MIMB52146	KI-Mol017	Kurile Islands	PX979835	PX985432	PX960726	-
Mgueolia vladimiri sp. nov.		MIMB52147	KI-Mol014	Kurile Islands	PX979836	PX985433	PX960727	PX985547
Mgueolia vladimiri sp. nov.		MIMB52148	KI-Mol015	Kurile Islands	PX979837	PX985434	PX960728	PX985548
Mgueolia ninae sp. nov.		MIMB52149	KI-Mol018	Kurile Islands	PX979838	PX985435	PX960729	PX985549
Mgueolia ninae sp. nov.		MIMB52209	AO3-001	Kurile Islands	PX979839	PX985436	PX960730	PX985550
Mgueolia sp. 1		MIMB52208	AO83-3	Kurile Islands	-	PX985437	-	PX985551
Genus Ziminella
Ziminella abyssa Korshunova et al., 2017	Ziminella abyssa Korshunova et al., 2017	ZSM Mol 20100644		Sea of Japan	MF523342	MF523466	MF523266	-
Ziminella abyssa Korshunova et al., 2017	Ziminella abyssa Korshunova et al., 2017	ZSM Mol 20100647		Sea of Japan	MF523341	MF523465	MF523265	-
Ziminella japonica (Volodchenko, 1941)	Ziminella japonica (Volodchenko, 1941)	MIMB50759 (AO12-4a)		Sea of Japan	PV382128	PV382131	PV390078	PV382142
Ziminella japonica (Volodchenko, 1941)	Ziminella japonica (Volodchenko, 1941)	MIMB50759 (AO12-4b)		Sea of Japan	PV382129	PV382132	PV390079	PV382143
Ziminella japonica (Volodchenko, 1941)	Ziminella japonica (Volodchenko, 1941)	MIMB50760 (AO56)		Sea of Japan	PV382130	PV382133	PV390080	PV382144
Ziminella salmonacea (Couthouy, 1838)	Ziminella circapolaris Korshunova et al., 2017	ZMMU Op-482		Russia, Franz Josef Land	MF523354	MF523419	MF523278	-
Ziminella salmonacea (Couthouy, 1838)	Ziminella salmonacea (Couthouy, 1838)	CAS183927		Maine	KY129062	KY128853	KY128647	-
Ziminella vrijenhoeki Á. Valdés, Lundsten & N. G. Wilson, 2018	Ziminella vrijenhoeki Á. Valdés, Lundsten & N. G. Wilson, 2018	MIMB42255		Bering Sea	MZ711325	PV382134	PV390081	MZ713232
FAMILY FLABELLINOPSIDAE
Genus Baenopsis
Baenopsis baetica (Garcia-Gomez, 1984)	Baenopsis baetica (Garcia-Gomez, 1984)	MNCN1505 53699		Spain: Cadiz	HQ616755	HQ616718	HQ616784	-
Genus Bajaeolis
Bajaeolis bertschi Gosliner & Behrens, 1986	Bajaeolis bertschi Gosliner & Behrens, 1986	CPIC578		Peru	PX979840	PX985438	PX960731	PX985552
Bajaeolis bertschi Gosliner & Behrens, 1986	Bajaeolis bertschi Gosliner & Behrens, 1986	CPIC592-1		Peru	PX979841	PX985439	PX960732	PX985553
Bajaeolis bertschi Gosliner & Behrens, 1986	Bajaeolis bertschi Gosliner & Behrens, 1986	CPIC592-2		Peru	PX979842	PX985440	PX960733	PX985554
Bajaeolis bertschi Gosliner & Behrens, 1986	Bajaeolis bertschi Gosliner & Behrens, 1986	CPIC596		Peru	PX979843	PX985441	PX960734	PX985555
Bajaeolis bertschi Gosliner & Behrens, 1986	Bajaeolis bertschi Gosliner & Behrens, 1986	CPIC597-1		Peru	PX979844	PX985442	PX960735	PX985556
Bajaeolis bertschi Gosliner & Behrens, 1986	Bajaeolis bertschi Gosliner & Behrens, 1986	CPIC597-2		Peru	PX979845	PX985443	PX960736	PX985557
Bajaeolis bertschi Gosliner & Behrens, 1986	Bajaeolis bertschi Gosliner & Behrens, 1986	CPIC598		Peru	PX979846	PX985444	PX960737	PX985558
Bajaeolis bertschi Gosliner & Behrens, 1986	Bajaeolis bertschi Gosliner & Behrens, 1986	CPIC2111		México	PX979847	PX985445	PX960738	PX985559
Bajaeolis bertschi Gosliner & Behrens, 1986	Bajaeolis bertschi Gosliner & Behrens, 1986	CPIC2112a		México	PX979848	PX985446	PX960739	PX985560
Bajaeolis bertschi Gosliner & Behrens, 1986	Bajaeolis bertschi Gosliner & Behrens, 1986	CPIC2112b		Mexico	PX979849	PX985447	PX960740	PX985561
Genus Flabellinopsis
Flabellinopsis iodinea (Cooper, 1863)	Flabellinopsis iodinea (Cooper, 1863)	CAS181313a		California	KY129056	KY128847	KY128641	-
Flabellinopsis iodinea (Cooper, 1863)	Flabellinopsis iodinea (Cooper, 1863)	CAS181313b		California	KY129057	KY128848	KY128642	-
Flabellinopsis iodinea (Cooper, 1863)	Flabellinopsis iodinea (Cooper, 1863)	CAS181313c		California	KY129058	KY128849	KY128643	-
Flabellinopsis iodinea (Cooper, 1863)	Flabellinopsis iodinea (Cooper, 1863)	CPIC1015		California	PX979850	PX985448	PX960741	PX985562
Flabellinopsis iodinea (Cooper, 1863)	Flabellinopsis iodinea (Cooper, 1863)	CPIC1033		California	PX979851	PX985449	PX960742	PX985563
Genus Kynaria
Kynaria cynara (Ev. Marcus & Er. Marcus, 1967)	Kynaria cynara (Ev. Marcus & Er. Marcus, 1967)	CPIC588-1		Peru	-	PX985450	PX960743	PX985564
Kynaria cynara (Ev. Marcus & Er. Marcus, 1967)	Kynaria cynara (Ev. Marcus & Er. Marcus, 1967)	CPIC588-2		Peru	-	PX985451	PX960744	PX985565
Kynaria cynara (Ev. Marcus & Er. Marcus, 1967)	Kynaria cynara (Ev. Marcus & Er. Marcus, 1967)	CPIC579		Peru	-	PX985452	PX960745	PX985566
Kynaria cynara (Ev. Marcus & Er. Marcus, 1967)	Kynaria cynara (Ev. Marcus & Er. Marcus, 1967)	CPIC587		Peru	-	PX985453	PX960746	PX985567
Unassigned taxon
“Piseinotecus” sp.	“Piseinotecus” sp.	CASIZ177740		Philippines: Luzon, Batangas, Maricaban, Caban Island, Layag Layag	HM162694	HM162604	HM162510	-
FAMILY NOTAEOLIDIIDAE
Genus Notaeolidia
Notaeolidia depressa Eliot, 1905	Notaeolidia depressa Eliot, 1905	GB		Antarctica	GQ292057	-	-	-
Notaeolidia sp.	Notaeolidia depressa Eliot, 1905	ND1		Antarctica	PX979852	PX985457	PX960747	PX985568
FAMILY SAMLIDAE
Genus Luisella
Luisella babai (Schmekel, 1972)	Luisella babai (Schmekel, 1972)	MNCN15-05-53698		Spain: Chafarinas Islands	HQ616754	HQ616717	HQ616783	-
Luisella babai (Schmekel, 1972)	Luisella babai (Schmekel, 1972)	ZFMK529		Italy, Mediterranean Sea	MK091274	MK100960	-	-
Luisella babai (Schmekel, 1972)	Luisella babai (Schmekel, 1972)	BAU2941		Italy:Mediterranean Sea, M.P.A. Secche di Tor Paterno	LT718559	LT718533	LT718585	-
Luisella bulbosa (Ortea & Espinosa, 1998)	Flabellina bulbosa Ortea & Espinosa, 1998	EATL03/088		Cabo Verde	PX979853	PX985455	PX960748	-
Luisella engeli (Ev. Marcus & Er. Marcus, 1968)	Flabellina engeli Ev. Marcus & Er. Marcus, 1968	CPIC1582		Bocas del Toro, Panama	PX979855	PX985454	-	PX985569
Luisella telja (Ev. Marcus & Er. Marcus, 1967)	Samla telja (Ev. Marcus & Er. Marcus, 1967)	CPIC2110		México	PX979854	PX985456	PX960749	PX985570
Genus Samla
Samla bicolor (Kelaart, 1858)	Samla bicolor (Kelaart, 1858)	MNHN-IM-2019-27168	KM313-AV457 isolate 1	New Caledonia	PX979856	PX985458	PX960750	-
Samla bicolor (Kelaart, 1858)	Samla bicolor (Kelaart, 1858)	MNHN-IM-2019-27168	KM313-AV457 isolate 2	New Caledonia	PX979857	PX985459	-	PX985571
Samla bicolor (Kelaart, 1858)	Samla bicolor (Kelaart, 1858)	MNHN-IM-2019-27176	06/12/23 ABC7	New Caledonia	PX979858	PX985460	PX960751	-
Samla bicolor (Kelaart, 1858)	Samla bicolor (Kelaart, 1858)	MNHN-IM-2019-27169	ABC57-KG277	New Caledonia	PX979859	PX985461	PX960752	-
Samla bicolor (Kelaart, 1858)	Samla bicolor (Kelaart, 1858)	-	ABC28MM164	New Caledonia	PX979860	PX985462	PX960753	PX985572
Samla bicolor (Kelaart, 1858)	Samla bicolor (Kelaart, 1858)	MIMB52175	N19	Vietnam	PX979861	-	PX960754	PX985573
Samla bicolor (Kelaart, 1858)	Samla bicolor (Kelaart, 1858)	MIMB52176	N92	Vietnam	PX979862	PX985463	PX960755	-
Samla bicolor (Kelaart, 1858)	Samla bicolor (Kelaart, 1858)	MNHN-IM-2019-26342	QVP50-AC466	New Caledonia	PX979863	-	PX960756	PX985574
Samla bicolor (Kelaart, 1858)	Samla bicolor (Kelaart, 1858)	CPIC644		Guam, USA	PX979864	PX985464	PX960757	PX985575
Samla bicolor (Kelaart, 1858)	Samla bicolor (Kelaart, 1858)	CPIC630		Guam, USA	PX979865	PX985465	PX960758	PX985576
Samla sp. 1	Samla bicolor (Kelaart, 1858)	ZMMU Op-68		Vietnam	MF523383	MF523436	MF523308	MF523503
Samla sp. 1	Samla bicolor (Kelaart, 1858)	MIMB52177	n325	Vietnam	PX979866	PX985466	PX960759	PX985577
Samla sp. 2	Samla bicolor (Kelaart, 1858)	MNHN-IM-2019-27170	KM301-AV155 isolate 1	New Caledonia	PX979867	PX985467	PX960760	-
Samla sp. 2	Samla bicolor (Kelaart, 1858)	MNHN-IM-2019-27170	KM301-AV155 isolate 2	New Caledonia	PX979868	-	PX960761	PX985578
Samla sp. 2	Samla bicolor (Kelaart, 1858)	MNHN-IM-2019-26347	QVP60-GS457	New Caledonia	PX979869	PX985468	PX960762	PX985579
Samla sp. 2	Samla bicolor (Kelaart, 1858)	MNHN-IM-2019-27159	ABC57-KG276	New Caledonia	PX979870	PX985469	PX960763	-
Samla sp. 2	Samla bicolor (Kelaart, 1858)	MNHN-IM-2019-26235	QVP6LGL476	New Caledonia	PX979871	PX985470	PX960764	PX985580
Samla sp. 2	Samla bicolor (Kelaart, 1858)	MNHN-IM-2019-26251	QVM01-AC021	New Caledonia	PX979872	PX985471	PX960765	PX985581
Samla sp. 2	Samla bicolor (Kelaart, 1858)	MNHN-IM-2019-26256	QVM12-AC160	New Caledonia	PX979873	PX985472	PX960766	PX985582
Samla sp. 2	Samla bicolor (Kelaart, 1858)	MNHN-IM-2019-26238	QVM12-AC157	New Caledonia	PX979874	PX985473	PX960767	PX985583
Samla sp. 2	Samla bicolor (Kelaart, 1858)	MNHN-IM-2019-26338	QVP60-GS458	New Caledonia	PX979875	PX985474	PX960768	PX985584
Samla sp. 2	Samla bicolor (Kelaart, 1858)	MNHN-IM-2019-27174	KM100-MP339	New Caledonia	PX979876	PX985475	PX960769	-
Samla sp. 2	Samla bicolor (Kelaart, 1858)	MNHN-IM-2019-26334	QVM58-AC614	New Caledonia	PX979877	PX985476	PX960770	PX985585
Samla sp. 2	Samla bicolor (Kelaart, 1858)	MNHN-IM-2019-27179	KM303-AV226	New Caledonia	-	PX985477	PX960771	PX985586
Samla sp. 2	Samla bicolor (Kelaart, 1858)	MNHN-IM-2019-26231	QVM15-AC246	New Caledonia	-	PX985478	PX960772	PX985587
Samla sp. 2	Samla bicolor (Kelaart, 1858)	MNHN-IM-2019-27180	QNPF-LA-TV607	New Caledonia	-	PX985479	PX960773	PX985588
Samla sp. 2	Samla bicolor (Kelaart, 1858)	MNHN-IM-2019-26264	QVM35-GS357	New Caledonia	-	PX985480	PX960774	PX985589
Samla sp. 3	Samla bicolor (Kelaart, 1858)	MNHN-IM-2019-27177	ABC02-MM012	New Caledonia	PX979879	PX985481	PX960775	-
Samla sp. 3	Samla bicolor (Kelaart, 1858)	MNHN-IM-2019-27184	QNYT-GA-TV279	New Caledonia	PX979880	PX985482	PX960776	-
Samla sp. 3	Samla bicolor (Kelaart, 1858)	MIMB52178	N20	Vietnam	PX979881	PX985483	PX960777	PX985590
Samla sp. 3	Samla bicolor (Kelaart, 1858)	MIMB52179	N372	Vietnam	PX979882	-	PX960778	PX985591
Samla bilas (Gosliner & Willan, 1991)	Samla bilas (Gosliner & Willan, 1991)	CAS177355		Philippines	KY129051	KY128842	KY128636	-
Samla macassarana (Bergh, 1905)	Samla macassarana (Bergh, 1905)	CAS181283		Philippines	KY129059	KY128850	KY128644	-
Samla riwo (Gosliner & Willan, 1991)	Samla riwo (Gosliner & Willan, 1991)	MNHN-IM-2019-27182	QNAL-KA-GF005 isolate 1	New Caledonia	PX979883	PX985484	PX960779	-
Samla riwo (Gosliner & Willan, 1991)	Samla riwo (Gosliner & Willan, 1991)	MNHN-IM-2019-27163	TPC01-AD011	New Caledonia	PX979884	PX985485	PX960780	-
Samla riwo (Gosliner & Willan, 1991)	Samla riwo (Gosliner & Willan, 1991)	MNHN-IM-2019-27160	ABC51-KG198	New Caledonia	PX979885	PX985486	PX960781	-
Samla riwo (Gosliner & Willan, 1991)	Samla riwo (Gosliner & Willan, 1991)	MNHN-IM-2019-27181	QNAL-HA-JD346	New Caledonia	PX979886	PX985487	PX960782	PX985592
Samla riwo (Gosliner & Willan, 1991)	Samla riwo (Gosliner & Willan, 1991)	MNHN-IM-2019-27182	QNAL-KA-GF005 isolate 2	New Caledonia	PX979887	PX985488	PX960783	PX985593
Samla riwo (Gosliner & Willan, 1991)	Samla riwo (Gosliner & Willan, 1991)	MNHN-IM-2019-26240	QVM22-AC-254	New Caledonia	PX979888	PX985489	PX960784	PX985594
Samla riwo (Gosliner & Willan, 1991)	Samla riwo (Gosliner & Willan, 1991)	MIMB52180	N430	Vietnam	PX979889	-	PX960785	PX985595
Samla sp. 4	Samla sp. 4	CAS177345		Philippines	KY129050	KY128841	KY128635	-
Samla takashigei Korshunova et al., 2017	Samla takashigei Korshunova et al., 2017	ZMMU Op-530		Japan, Izu Peninsula	MF523384	MF523463	MF523309	MF523529
Samla takashigei Korshunova et al., 2017	Samla takashigei Korshunova et al., 2017	MIMB52181	n377	Vietnam	PX979890	PX985490	PX960786	PX985596
Samla takashigei Korshunova et al., 2017	Samla takashigei Korshunova et al., 2017	MIMB52182	n378	Vietnam	PX979891	PX985491	PX960787	PX985597
Samla takashigei Korshunova et al., 2017	Samla takashigei Korshunova et al., 2017	MIMB52183	n380	Vietnam	PX979892	PX985492	PX960788	PX985598
FAMILY PISEINOTECIDAE
Genus Pacifia
Pacifia amica Korshunova et al., 2017	Pacifia amica Korshunova et al., 2017	ZMMU Op-614		USA	MG452633	-	MG452602	-
Pacifia cf. goddardi (Gosliner, 2010)	Pacifia goddardi (Gosliner, 2010)	CAS182590		California	KY129063	KY128854	KY128648	-
Pacifia goddardi (Gosliner, 2010)	Pacifia goddardi (Gosliner, 2010)	CPIC1647		California	PX979893	PX985493	PX960790	-
Pacifia goddardi (Gosliner, 2010)	Pacifia goddardi (Gosliner, 2010)	CPIC999		California	-	PX985494	PX960789	-
Genus Unidentia
Unidentia aliciae Korshunova et al., 2019	Unidentia aliciae Korshunova et al., 2019	MIMB52184	n101	Vietnam	PX979894	PX985495	PX960791	-
Unidentia aliciae Korshunova et al., 2019	Unidentia aliciae Korshunova et al., 2019	MIMB52185	n105	Vietnam	PX979895	PX985496	PX960792	-
Unidentia aliciae Korshunova et al., 2019	Unidentia aliciae Korshunova et al., 2019	MIMB52186	n106	Vietnam	PX979896	PX985497	PX960793	-
Unidentia aliciae Korshunova et al., 2019	Unidentia aliciae Korshunova et al., 2019	MIMB52187	n107	Vietnam	PX979897	PX985498	PX960794	-
Unidentia aliciae Korshunova et al., 2019	Unidentia aliciae Korshunova et al., 2019	MIMB52188	n433	Vietnam	PX979898	-	PX960795	-
Unidentia aliciae Korshunova et al., 2019	Unidentia aliciae Korshunova et al., 2019	MIMB52189	n434	Vietnam	PX979899	-	PX960796	-
Unidentia nihonrossija Korshunova et al., 2017	Unidentia nihonrossija Korshunova et al., 2017	ZMMU Op-517		Japan, Izu Peninsula	MF523385	MF523464	MF523310	-
Unidentia sandramillenae Korshunova et al., 2017	Unidentia sandramillenae Korshunova et al., 2017	ZMMU Op-617		Bali	MG452632	MG452683	MG452601	-
Unidentia sandramillenae Korshunova et al., 2017	Unidentia sandramillenae Korshunova et al., 2017	MIMB52190	N432	Vietnam	PX979900	-	PX960797	PX985599
Unidentia sp. 1	Unidentia sp. 1	MIMB52191	n312	Vietnam	PX979901	PX985499	PX960798	-
Unidentia sp. 1	Unidentia sp. 1	MIMB52192	n313	Vietnam	PX979902	PX985500	PX960799	-
Genus Piseinotecus
Piseinotecus soussi	Piseinotecus soussi Tamsouri, Carmona, Moukrim & Cervera, 2014	BAU2952		Mediterranean Sea	LT718575	LT718549	LT718601	-
Piseinotecus soussi	Piseinotecus soussi Tamsouri, Carmona, Moukrim & Cervera, 2014	BAU2953		Mediterranean Sea	LT718576	LT718550	LT718602	-
OUTGROUPS
Aeolidia filomenae Kienberger, Carmona, Pola, Padula, Gosliner & Cervera, 2016	Aeolidia filomenae Kienberger, Carmona, Pola, Padula, Gosliner & Cervera, 2016	MNCN 15 05 74477		France	KU160588	KU160562	KU160606	-
Aeolidia sp. 2	Aeolidia sp. 2	LC 2015 MNCN 15 05 74483		USA: Oregon	KU160591	KU160565	KU160607	-
Aeolidiella alderi (Cocks, 1852)	Aeolidiella alderi (Cocks, 1852)	ZSMMol20020982		France: Mediterranean	HQ616765	HQ616728	HQ616794	-
Aeolidiella glauca (Alder & Hancock, 1845)	Aeolidiella glauca (Alder & Hancock, 1845)	ZMMU Op-560		Norway	KX758255	KX758254	KX758259	-
Aeolidiella sanguinea (Norman, 1877)	Aeolidiella sanguinea (Norman, 1877)	MCNCN ADN51933		France	JX087537	JX087465	JX087599	-
Aeolidiidae gen. sp. japonica	Aeolidiidae gen. sp. japonica	CASIZ184527		Japan	JQ997033	JQ996828	JQ996929	-
Amphorina pallida (Alder & Hancock, 1842)	Amphorina pallida (Alder & Hancock, 1842)	GnM9094		Scotland	KY129030	KY128821	KY128616	-
Anteaeolidiella cacaotica (W. Stimpson, 1855)	Anteaeolidiella cacaotica (W. Stimpson, 1855)	CASIZ174212		Line Is.	JQ997030	JQ996825	JQ996926
Austraeolis stearnsi (T. D. A. Cockerell, 1901)	Austraeolis stearnsi (T. D. A. Cockerell, 1901)	MNCN1505 46702		unknown	JQ699571	JQ699483	JQ699395	JQ699303
Babakina anadoni (Ortea, 1979)	Babakina anadoni (Ortea, 1979)	MNCN1505 46702		Spain: Tarifa	HQ616748	HQ616711	HQ616777	-
Bohuslania matsmichaeli Korshunova, Lundin, Malmberg, Picton & Martynov, 2018	Bohuslania matsmichaeli Korshunova, Lundin, Malmberg, Picton & Martynov, 2018	ZMMU Op-600		Sweden	MG323542	MG323548	MG323563	MG323554
Bonisa nakaza Gosliner, 1981	Bonisa nakaza Gosliner, 1981	CASIZ176146		South Africa: Cape Province, Eastern False Bay, Percy's Hole, Gordon's Bay	HM162746	HM162670	HM162579	-
Calma glaucoides (Alder & Hancock, 1854)	Calma glaucoides (Alder & Hancock, 1854)	ZMMU Op-603		Norway	MG323544	MG323550	MG323565	-
Caloria elegans (Alder & Hancock, 1845)	Caloria elegans (Alder & Hancock, 1845)	MNCN15 05 53689		Spain: Menorca	HQ616751	HQ616714	HQ616780	-
Caloria sp. 4	Caloria sp. 4	LC 2013 CASIZ186240		Philippines	JQ997063	JQ996864	JQ996965	-
Caloria sp. 4	Caloria sp. 4	LC 2013 CASIZ186241		Philippines	JQ997064	JQ996865	JQ996966	-
Catriona aurantia (Alder & Hancock, 1842)	Catriona aurantia (Alder & Hancock, 1842)	ZMMU Op-545		Norway: Gulen	KY985467	MF523458	MG386404	MF523524
Cerberilla bernadettae J. Tardy, 1965	Cerberilla bernadettae J. Tardy, 1965	MCNCN ADN51957		Spain: Andalusia	JX087555	JX087489	JX087625	-
Cratena peregrina (Gmelin, 1791)	Cratena peregrina (Gmelin, 1791)	MNCN15 05 53691		Senegal	HQ616752	HQ616715	HQ616781	-
Cumanotus beaumonti (Eliot, 1906)	Cumanotus beaumonti (Eliot, 1906)	ZMMU Op-663		Norway	MN850076	MN850068	MN850052	-
Cuthona nana (Alder & Hancock, 1842)	Cuthona nana (Alder & Hancock, 1842)	ZMMU Op-522		Russia, Barents Sea	MF523376	MF523397	MF523301	MF523473
Cuthonella cocoachroma (G. C. Williams & Gosliner, 1979)	Cuthonella cocoachroma (G. C. Williams & Gosliner, 1979)	CAS181307b		California	KY128927	KY128722	KY128515	-
Cuthonella concinna (Alder & Hancock, 1843)	Cuthonella concinna (Alder & Hancock, 1843)	ZMMU Op-523		Russia, White Sea	MF523377	MF523459	MF523302	MF523525
Cuthonella soboli Martynov, 1992	Cuthonella soboli Martynov, 1992	ZMMU Op-524		Russia, Japan Sea	MF523378	MF523457	MF523303	MF523523
Dendronotus dalli Bergh, 1879	Dendronotus dalli Bergh, 1879	ZMMU Op295		Chuckchi Sea	MN138295	KM397083	KM397094	KM397042
Diaphoreolis viridis (Forbes, 1840)	Diaphoreolis viridis (Forbes, 1840)	ZMMU Op-537		Russia, White Sea	MG266028	MG266026	MG266029	MG266027
Dondice occidentalis (Engel, 1925)	Dondice occidentalis (Engel, 1925)			unknown	JQ699570	JQ699482	JQ699394	JQ699302
Eubranchus odhneri (Derjugin & Gurjanova, 1926)	Eubranchus odhneri (Derjugin & Gurjanova, 1926)	ZMMU Op-484		Russia, Barents Sea	MF523318	MF523396	MF523244	MF523472
Eubranchus tricolor Forbes, 1838	Eubranchus tricolor Forbes, 1838	ZMMU Op-525		Norway, Gulen	MF523379	MF523399	MF523304	MF523475
Facelina annulicornis (Chamisso & Eysenhardt, 1821)	Facelina annulicornis (Chamisso & Eysenhardt, 1821)	CASIZ186793		Azores Is.	JQ997076	JQ996881	JQ996986	-
Facelinidae sp. 2	Facelinidae sp. 2	LC 2013 CASIZ186258		Philippines	JQ997075	JQ996879	JQ996984	-
Favorinus auritulus Er. Marcus, 1955	Favorinus auritulus Er. Marcus, 1955	CASIZ 181202		Atlantic Ocean: North Atlantic Ocean, Bermuda, Hamilton Parish, Walsingham Bay near Crystal Cave	JX220474	JX220506	JX220442	-
Favorinus tsuruganus Baba & Abe, 1964	Favorinus tsuruganus Baba & Abe, 1964	CASIZ 186044		Philippines: Luzon, Batangas Province, Maricaban Island, Caban Island, Kirby's Rock	JX220450	JX220482	JX220418	-
Fiona pinnata (Eschscholtz, 1831)	Fiona pinnata (Eschscholtz, 1831)	CASIZ 088586 A		USA	-	KU757615	KU757600	-
Glaucus atlanticus Forster, 1777	Glaucus atlanticus Forster, 1777	isolate 1		unknown	JQ699574	JQ699488	JQ699400	JQ699308
Glaucus marginatus (Reinhardt & Bergh, 1864)	Glaucus marginatus (Reinhardt & Bergh, 1864)	isolate A2		unknown	JQ699605	JQ699519	JQ699431	JQ699339
Godiva quadricolor (Barnard, 1927)	Godiva quadricolor (Barnard, 1927)	CASIZ176385		South Africa: Western Cape Province, Knysna Lagoon	HM162756	HM162680	HM162589	-
Hermissenda crassicornis (Eschscholtz, 1831)	Hermissenda crassicornis (Eschscholtz, 1831)	isolate TL204		Canada: Humbolt Bay, California	KU950178	KU950121	KU950212	-
Hermissenda opalescens (J. G. Cooper, 1863)	Hermissenda opalescens (J. G. Cooper, 1863)	isolate TL273		USA: Bodega Bay, California	KU950191	KU950126	KU950220	-
Janolus longidentatus Gosliner, 1981	Janolus longidentatus Gosliner, 1981	CASIZ176320		South Africa: Cape Province, Western False Bay, A-Frame	HM162749	HM162673	HM162582	-
Moridilla brockii Bergh, 1888	Moridilla brockii Bergh, 1888	CASIZ186245		Philippines	JQ997083	JQ996888	JQ996994	-
Murmania antiqua Martynov, 2006	Murmania antiqua Martynov, 2006	ZMMU Op-399		Russia, Kara Sea	MF523390	MF523394	MF523315	MF523470
Myja longicornis Bergh, 1896	Myja longicornis Bergh, 1896	TK 2019 ZMMU Op-668		Thailand	MK320903	MK320914	MK320909	-
Myja karin Martynov, Mehrotra, Chavanich, R. Nakano, Kashio, Lundin, Picton & Korshunova, 2019	Myja karin Martynov, Mehrotra, Chavanich, R. Nakano, Kashio, Lundin, Picton & Korshunova, 2019	ZMMU Op-610		Japan	MK320900	MK320910	MK320905	-
Phidiana lynceus Bergh, 1867	Phidiana lynceus Bergh, 1867	MNCN ADN51995		Cuba	JX087562	JX087497	JX087633	-
Phyllodesmium jakobsenae Burghardt & Wägele, 2004	Phyllodesmium jakobsenae Burghardt & Wägele, 2004	CASIZ 177576		Batangas, Philippines	HQ010489	HQ010524	HQ010456	-
Phyllodesmium tuberculatum E. Moore & Gosliner, 2009	Phyllodesmium tuberculatum E. Moore & Gosliner, 2009	CASIZ 177520		Batangas, Philippines	HQ010490	HQ010525	HQ010457	-
Protaeolidiella atra Baba, 1955	Protaeolidiella atra Baba, 1955	NSMT Mo78852		Japan	KP143675	KP143671	KP143679	-
Pruvotfolia longicirrha (Eliot, 1906)	Pruvotfolia longicirrha (Eliot, 1906)	MNCN15 05 53703		Senegal: Cap Vert	HQ616760	HQ616723	HQ616789	-
Pruvotfolia pselliotes (Labbé, 1923)	Pruvotfolia pselliotes (Labbé, 1923)	MNCN15 05 53705		France: Cap Ferret	HQ616762	HQ616725	HQ616791	-
Pseudovermis paradoxus Perejaslavtseva, 1891	Pseudovermis paradoxus Perejaslavtseva, 1891	ZMMU Op-178		Black Sea, Crimea	MK059477	MN850069	MN850053	MN850059
Pseudovermis paradoxus Perejaslavtseva, 1891	Pseudovermis paradoxus Perejaslavtseva, 1891	ZMMU Op-178 2		Black Sea, Crimea	MN850077	MN850070	MN850054	MN850060
Sakuraeolis arcana Ellis-Diamond, Picton, Tibiriçá & Sigwart, 2021	Sakuraeolis arcana Ellis-Diamond, Picton, Tibiriçá & Sigwart, 2021	ZMBN 117061		Mozambique	MT997033	MT997029	MT997030	-
Sakuraeolis enosimensis (Baba, 1930)	Sakuraeolis enosimensis (Baba, 1930)	CASIZ178876		USA: California, San Francisco Bay, Marin, Richardson Bay	HM162758	HM162682	HM162591	-
Spurilla neapolitana (Delle Chiaje, 1841)	Spurilla neapolitana (Delle Chiaje, 1841)	CASIZ175756		Portugal	HQ616764	HQ616727	HQ616793	-
Tenellia adspersa (von Nordmann, 1845)	Tenellia adspersa (von Nordmann, 1845)	CAS184191		New Hampshire	KY129085	KY128876	-	-
Trinchesia caerulea (Montagu, 1804)	Trinchesia caerulea (Montagu, 1804)	ZMMU Op-622		Norway	MG266024	MG266022	MG266025	MG266023
Tritonia nilsodhneri Ev. Marcus, 1983	Tritonia nilsodhneri Ev. Marcus, 1983	CAS IZ 176218A		unknown	KP153294	KP153261	KP153327	-
Tritonia plebeia G. Johnston, 1828	Tritonia plebeia G. Johnston, 1828	ZMMU Op-572		Norway	KX788134	KX788122	-	KX788132
Tritonicula pickensi (Ev. Marcus & Er. Marcus, 1967)	Tritonicula pickensi (Ev. Marcus & Er. Marcus, 1967)	CASIZ175718		Costa Rica: Islas Catalinas	HM162717	HM162642	HM162549	-
Zelentia ninel Korshunova, Martynov & Picton, 2017	Zelentia ninel Korshunova, Martynov & Picton, 2017	ZMMU Op-509		Russia: Barents sea	KY952178	MF523400	MF523242	MF523476
Zeusia hyperborea Korshunova, Zimina & Martynov, 2017	Zeusia hyperborea Korshunova, Zimina & Martynov, 2017	ZMMU Op-557		Russia: Barents sea	KX758256	KX758251	KX758260	-
