# Supplementary material for: Neither “lumpers” nor “splitters”: A global revision of Flabellinidae s.l. nudibranchs (Gastropoda: Heterobranchia: Nudibranchia)
Source: PLoS One. 2026 May 20;21(5):e0347759. doi: 10.1371/journal.pone.0347759 (PMC13189321; doi:10.1371/journal.pone.0347759)
Supplement: S3 Table — (XLSX) [file pone.0347759.s004.xlsx]

## Sheet: Species
Species	Previous id (based on MolluscaBase, 2025, accessed on 15 June 2025)	Max body length	Relative body width	Notal edge	Rhinophores	Ceratal arrangement	Ceratal position	Anus	exact position (if known)	Coloration	Oral glands	Masticatory border denticulation	Radular formula	Rachidian teeth	Lateral teeth	Ampulla	Seminal receptacle	Prostate	Vas deferens	Penis	Distribution	References
FLABELLINIDAE
Coryphella			narrow to wide	reduced discontinuous or continuous	smooth, rugose, bulbous, annulate, slightly perfoliate	in groups or continuous rows	inserted directly to body / low elevations	pleuroproctic				denticulate	triserial	non-compressed / slightly compressed elevated cusp or intermediate state	narrow triangles / wide triangles, with strong cusp and denticles on inner edge	voluminous saccate to convoluted	proximal simple or bilobed, and distal unstalked or absent	indistinct	short to long	conical, broad, lobe-shaped, disk-skaped, with glandular portion	worldwide
Coryphella abei Baba, 1987	Coryphella abei Baba, 1987	12 mm	narrow	Reduced, discontinuous	smooth	in groups	incerted directly to body	pleuroproctic	under 2nd ceratal cluster	translucent white, Y-shaped line on anterior head part, not extending to oral tentacles	not described	5-6 rows of denticles	15x1.1.1	non-compressed conical cusp and 6-9 denticles on each side	large broad triangles with 11-12 denticles	voluminous	2 simple	indistinct	thick, bent	conical, elongated	Sea of Japan (Japanese part)	Baba, 1987
Coryphella alexanderi Ekimova, 2022	Coryphella alexanderi Ekimova, 2022	22 mm	narrow	Reduced, discontinuous	smooth with thin wrinkles	continuous rows	incerted directly to body	pleuroproctic	under 2nd ceratal cluster	translucent white with orange to pale brown cerata	not described	9 rows of denticles	15-17x1.1.1	non-compressed elongated cusp and 5-9 denticles on each side	broad triangles with up to 14 denticles	large, folded	2 simple	indistinct	moderate in length, widened proximally	broad, conical	Kurile Islands	Ekimova, 2022
Coryphella amabilis (Hirano & Kuzirian, 1991)	Coryphella amabilis (Hirano & Kuzirian, 1991)	26 mm	narrow	Reduced, discontinuous	smooth	in groups	incerted directly to body	pleuroproctic	under 2nd ceratal cluster	translucent white with orange to bright red cerata	not described	4-6 rows of denticles	13-18x1.1.1	large non-compressed elongated cusp and 7-9 denticles on each side	triangle with 5-7 large denticles	coiled, voluminous	2 simple	indistinct	long, convoluted, thin	narrow, conical	Sea of Japan, Kurile Isl., Commander Is.	Hirano & Kuzirian, 1991; Ekimova et al., 2022; this study
Coryphella athadona Bergh, 1875	Coryphella athadona Bergh, 1875	15 mm	narrow	Reduced, discontinuous	smooth	in groups	incerted directly to body	pleuroproctic	under 2nd ceratal cluster	variable: translucent white body, orange to dark brown cerata often with small white dots, Y-line on head and oral tentacles, sometimes continuing along dorsal midline of body	absent	up to 6 rows of denticles	14-17x1.1.1	elongated non-compressed elongated cusp and 6-9 denticles on each side	narrow triangles with 6-10 denticles	slightly bent	2 simple	indistinct	thin and short	glandular, conical	Korea, Japan (excl. Okinawa), Far Eastern seas of Russia (except Bering)	Baba, 1987; Korshunova et al., 2017; Ekimova et al., 2024; 2025; this study
Coryphella borealis Odhner, 1922	Coryphella borealis Odhner, 1922	23 mm	wide	Reduced, continuous	smooth	continuous rows	incerted directly to body	pleuroproctic	under notal edge, on middle part of body	translucent white to orange, cerata from pale beige to orage-red	absent	single row of denticles	15-16x1.1.1	large conical cusp and up to 9 denticles on each side	narrow triangles with up to 11 denticles	convoluted	2 simple	indistinct	short	lobe-shaped	Sweden, Norway	Korshunova et al., 2017
Coryphella browni Picton, 1980	Coryphella browni Picton, 1980	50 mm	wide	Reduced, discontinuous	smooth	in groups	incerted directly to body	pleuroproctic	under 2nd ceratal cluster	translucent white with orange to bright red and chocolate cerata	not described	several rows of denticles	11-14x1.1.1	small conical cusp and up to 6-9 denticles on each side	broad elongate triangles with 8-14 denticles	convoluted	2 simple	indistinct	short	lobe-shaped	Ireland, Norway, UK, North of France	Picton, 1980; Thompson & Brown, 1984; Korshunova et al., 2017
Coryphella californica Bergh, 1904	Coryphella californica Bergh, 1904	26 mm	narrow	Reduced, discontinuous	smooth	in groups	incerted directly to body	pleuroproctic	not described	living coloration not described	not described	several rows of denticles	15x1.1.1	small non-compressed cusp and up to 19 denticles on each side	broad triangles with up to 10 denticles	not described	2 simple	indistinct	not described	not described	California	Bergh, 1904
Coryphella capensis Thiele, 1925	Coryphella capensis Thiele, 1925	43 mm	narrow	Reduced, discontinuous	rugose	continuous rows	incerted directly to body	pleuroproctic	under 2nd ceratal cluster	translucent white with red to brown cerata, opaque white dorsal line forming Y-shaped line on oral tentacles and continuing along dorsal midline of body, cerata with anteror and posterior vertical opaque white lines and varied spots	not described	5-6 rows of denticles	13-15x1.1.1	strong conical cusp and 6 to 8 denticles on each side	triangular with 10-13 denticles	convoluted	2 simple	indistinct	short	paddle-shaped	Cape Province, Cape Peninsula to Plettenberg Bay, South Africa	Gosliner & Griffiths, 1981
Coryphella cerverai (Fischer et al., 2007)	Coryphellina cerverai (Fischer et al., 2007)	7 mm	narrow	Reduced, discontinuous?	rugose with folds (perfoliated?)	in groups	not evident, likely low elevations	pleuroproctic	lateral, under notal edge, below second ceratal cluster	translucent-yellow with dorsal while line widened on head region, translucent-yellow cerata with opaque white dots and orange basal part	present	6-7 rows of denticles	13x1.1.1	slender conical non-compressed cusp and 7 denticles on each side	broad triangular with 10 denticles	coiled	2, proximal bilobed	distinct	short	conical	North of Chile	Fisher et al., 2007
Coryphella chriskaugei (Korshunova et al., 2017)	Coryphella chriskaugei (Korshunova et al., 2017)	45 mm	narrow	Reduced, discontinuous	slightly wrinkled	in groups	incerted directly to body	pleuroproctic	under 2nd ceratal cluster	translucent white with pink to reddish-brown cerata, three opaque white lines along dorsolateral sides and midline of body, dorsal line forms Y-shaped line on oral tentacles, puctuated fine white lines along dorsal sides of cerata	not described	several rows of denticles	13x1.1.1	short narrow cusp and 7-10 denticles	broad triangles with 8-11 denticles	convoluted	2 simple	indistinct	short	lobe-shaped	Northeast Atlantic, including Ireland, Great Britain (Scotland, England, Wales), Norway	Korshunova et al., 2017
Coryphella cooperi Cockerell, 1901	Coryphella cooperi Cockerell, 1901	25 mm	narrow	Reduced, discontinuous	verrucose	in groups	incerted directly to body	pleuroproctic	under 2nd ceratal cluster	translucent white with bright orange rhinophores and oral tentacles and reddish to reddish-brown cerata, wide dorsal opaque white line forms Y-shaped line on oral tentacles, two thin lateral opaque white lines	absent	up to 8 rows of denticles	16x1.1.1	elongated conical non-compressed cusp and 6-8 denticles on each side	trangular with 9-11 denticles	coiled	2 simple	indistinct	short	lobe-shaped	California	Behrens et al., 2021; Ekimova et al., 2024; this study
Coryphella dana (Millen et Hamann, 2006)	Flabellina dana Millen & Hamann, 2006	12 mm	narrow	Reduced, discontinuous	weakly annulate	in groups	low elevations	pleuroproctic	lateral, under notal edge, below second ceratal cluster	translucent white with opaque white wide line on dorsum, cerata bright red, rhinophores opaque white	present	8 rows of denticles	19-21x1.1.1	elongated conical non-compressed, slightly depressed cusp and 5-9 denticles on each side	broad triangles with 6-9 denticles	sausage-shaped	2 stalked	indistinct	short	bulbous	Caribbean Sea, Bahamas, Brazil	Millen & Hamann, 2006; Sales et al., 2011
Coryphella falklandica Eliot, 1907	Coryphella falklandica Eliot, 1907	40 mm	narrow	Reduced, continuous	smooth	in groups	incerted directly to body	pleuroproctic	under notal edge, on middle part of body	translucent yellow orange	absent	several rows of denticles	13-21x1.1.1	large conical cusp and 6-9 denticles on each side	narrow triangles with 10-20 denticles	voluminous, coiled	1 proximal, simple	indistinct	short and thick	conical	Magellan Province: Falkland Islands, South Georgia Islands, Chilean Patagonia, South Georgia, Crozet Islands	Eliot, 1907; Schrödl, 1996; Meyers-Muñoz et al., 2009
Coryphella fogata (Millen & Hermosillo, 2007)	Coryphella fogata (Millen & Hermosillo, 2007)	15 mm	narrow	Reduced, discontinuous	weakly annulate	in groups	incerted directly to body	pleuroproctic	under 2nd ceratal cluster	semitrasparent red with bright red cerata	absent	2-5 rows of denticles	20-26x1.1.1	undepressed large central cusp and 5-7 denticles on each side	large broad triangles with 11-17 denticles	large, coiled	2 simple	indistinct	short and narrow	bulbous	Bahía de Banderas, Pacific coast of Mexico	Millen & Hermosillo, 2007; this study
Coryphella gracilis (Alder & Hancock, 1844)	Coryphella gracilis (Alder & Hancock, 1844)	15 mm	narrow	Reduced, discontinuous	smooth	in groups	incerted directly to body	pleuroproctic	under 2nd ceratal cluster	translucent white with orange to bright red cerata	absent	4-6 rows of denticles	12-21x1.1.1	large non-compressed elongated cusp and 6-9 denticles on each side	triangle with 7-9 large denticles	coiled, voluminous	2 simple	indistinct	long, convoluted, thin	narrow, conical	WA: Cape Cod, north through the Gulf of Maine to Nova Scotia and Newfoundland; EA: from Iceland, the Faroes, the British Isles, Denmark, France to Mediterranean; Arctic: White Sea, Barents Sea, Franz Josef Land	Kuzirian, 1979; Ekimova et al., 2022; this study
Coryphella insolita (García-Gómez & Cervera, 1989)	Coryphella insolita (García-Gómez & Cervera, 1989)	16 mm	narrow		long, thin, with expanded bases	in groups	incerted directly to body	pleuroproctic	acleioproctic?	hyaline white with three opaque white lines, cerata red	not described	3-4 rows of denticles	12x1.1.1	small non-compressed cusp and 7-8 denticles on each side	triangle with 8-9 large denticles	coiled	2 simple	indistinct	short	conical	Strait of Gibraltar, South Portugal	Garcia-Gomez & Cervera, 1989
Coryphella lineata (Lovén, 1846)	Coryphella lineata (Lovén, 1846)	37 mm	narrow	Reduced, discontinuous	slightly wrinkled	in groups	incerted directly to body	acleioproctic	interhepatic space	translucent white with pink to reddish-brown cerata, three opaque white lines along dorsolateral sides and midline of body, dorsal line forms Y-shaped line on oral tentacles, thin straight lines along dorsal sides of cerata	absent	several rows of denticles	17x1.1.1	narrow conical cusp and 6-7 denticles on each side	slightly curved narrow triangles with 11-14 denticles	convoluted	2 simple	indistinct	short	lobe-shaped	Northeast Atlantic, including Ireland, Great Britain, Norway (Oslofjord to Lofoten Islands), Sweden (Bohuslän region), western Mediterra­nean	Korshunova et al., 2017
Coryphella monicae (Korshunova et al., 2017)	Coryphella monicae (Korshunova et al., 2017)	34 mm	narrow	Reduced, continuous	slightly wrinkled	continuous rows	incerted directly to body	pleuroproctic	under 2nd ceratal cluster	translucent white with orange-brown to reddish-brown cerata, three thick opaque white lines along dorsolateral sides and midline of body, dorsal line forms Y-shaped line on oral tentacles, white dots on cerata	absent	several rows of denticles	16-17x1.1.1	elongated large conical cusp and 8-9 denticles on each side	narrow triangles with 13-18 denticles	convoluted	2 simple	indistinct	short	lobe-shaped	Norway, Sweden	Korshunova et al., 2017
Coryphella nobilis A. E. Verrill, 1880	Coryphella nobilis A. E. Verrill, 1880	45 mm	wide	Reduced, continuous	wrinkled	continuous rows	incerted directly to body	pleuroproctic	on right side below notal edge in first half of body but closer to middle	translucent orange with orange to red cerata	absent	9-12 rows of denticles	18-22x1.1.1	non-compressed to slightly compressed small conical cusp and 7-9 denticles on each side	broad triangles with 10-15 denticles	coiled, narrow	2 simple	indistinct	sligtly curved, short, widened	lobe-shaped	Cape Cod, Massachusetts to Eastport, Maine; East and West Greenland, Iceland, the Faroes, Norway, Barents Sea, White Sea, Kara Sea, Sakhalin Island	Kuzirian, 1977; Ekimova et al., 2022; this study
Coryphella orjani (Korshunova et al., 2017)	Coryphella orjani (Korshunova et al., 2017)	35 mm	wide	Reduced, continuous	slightly wrinkled	continuous rows	incerted directly to body	pleuroproctic	under 2nd ceratal cluster	translucent white with orange-brown to reddish-brown cerata, three thick opaque white lines along dorsolateral sides and midline of body, dorsal line forms Y-shaped line on oral tentacles, white dots on cerata	absent	several rows of denticles	16-19x1.1.1	elongated large conical cusp and 8-9 denticles on each side	narrow triangles with 13-18 denticles	convoluted	2 simple	indistinct	short	lobe-shaped	Norway, Sweden	Korshunova et al., 2017
Coryphella pallida A. E. Verrill, 1900	Coryphella pallida A. E. Verrill, 1900	10 mm	narrow		slightly plicated	continuous rows	incerted directly to body	pleuroproctic	not described	living coloration not described	not described	not described	not described	not described	not described	not described	2 simple	indistinct	not described	not described	Bermuda	Verrill, 1900
Coryphella sanamyanae (Korshunova et al., 2017)	Coryphella sanamyanae (Korshunova et al., 2017)	46 mm	wide	Reduced, continuous	smooth, rarely slightly wrinkled	continuous rows	incerted directly to body	pleuroproctic	on right side below notal edge in first half of body but closer to middle	translucent white with orange to bright red cerata	absent	3-6 rows of denticles	24-28x1.1.1	non-compressed to slightly compressed small conical cusp and 6-9 denticles on each side	broad triangles with 8-11 denticles	coiled, narrow	2 simple	indistinct	sligtly curved, short, widened	lobe-shaped	Sea of Japan, Kurile Islands	Korshunova et al., 2017; Ekimova et al., 2022; this study
Coryphella trilineata O'Donoghue, 1921	Coryphella trilineata O'Donoghue, 1921	25 mm	narrow	Reduced, discontinuous	annulate	in groups	incerted directly to body	pleuroproctic	under 2nd ceratal cluster	translucent-white with white rhinophores and oral tentacles, cerata bright red; three opaque white lines along dorsolateral sides and midline of body, dorsal line forms Y-shaped line on oral tentacles	absent	2-4 rows of denticles	16-18x1.1.1	elongated non-compressed cusp and 6-7 denticles on each side	trangular with 7-9 denticles	coiled	2 simple	indistinct	short	glandular with flat disk	confirmed only for British Columbia	Millen & Hermosillo, 2007; Behrens et al., 2021; this study
Coryphella trophina (Bergh, 1890)	Coryphella trophina (Bergh, 1890)	120 mm	wide	Reduced, continuous	weakly perfoliate	continuous rows	incerted directly to body	pleuroproctic	on right side below notal edge in first half of body but closer to middle	translucent grey to white with salmon to red cerata	absent	hook-like denticles on edge and 4-5 rows of denticles	15-19x1.1.1	wide with long non-compressed conical cusp and 5-8 large denticles on each side	large and broad triangles with extended cutting edge and 5-8 large denticles at its base	coiled	2 simple	indistinct	short	broad lobe-shaped	from Kurile Islands to British Columbia	Korshunova et al., 2017; Behrens et al., 2021; Ekimova et al., 2022; this study
Coryphella verrucosa (M. Sars, 1829)	Coryphella verrucosa (M. Sars, 1829)	40 mm	narrow	Reduced, discontinuous	rugose	in groups	incerted directly to body	pleuroproctic	lateral, under notal edge, below second ceratal cluster	variable: translucent white with cerata varied from pale grey to intesive wine or brown	absent	1-7 rows of denticles	13-21x1.1.1	non-compressed conical cusp and 5-9 denticles on each side	narrow triangles, smooth or with 7-13 denticles	slightly bent	2 simple	indistinct	S-shaped, thick	disk-shaped	in the Western Atlantic from southern New England, north through the Gulf of Maine to East and West Greenland; in the Eastern Atlantic from Iceland, the entire Norwegian coast, the Faroes, Spitzbergen, Kola Peninsula, White Sea, Barents and Kara Seas. In the Pacific from the Bering Sea, the Sea of Okhotsk, the Sea of Japan, Alaska, British Columbia	Kuzirian, 1979; Korshunova et al., 2017; Ekimova et al., 2022; 2024; this study
Coryphella verta Ev. Marcus, 1970	Coryphella verta Ev. Marcus, 1970	15 mm	narrow	Reduced, continuous	smooth	in groups	incerted directly to body	pleuroproctic	lateral, under notal edge, below second ceratal cluster	translucent white tinged with orange, three opaque white or yellow lines along dorsolateral sides and midline of body, dorsal line forms Y-shaped line on oral tentacles, cerata bright-red to orange	present	4 rows of denticles	15-27x1.1.1	slightly compressed and depressed elongated cusp and 5-9 denticles on each side	broad triangles with 5-9 denticles	coiled	2 simple	indistinct	short, thick	glandular, bulbous	Brazil to Florida	Millen & Hamann, 2006
Coryphella candela (Korshunova, Fletcher & Martynov, 2025)	Portorchardia candela Korshunova, Fletcher & Martynov, 2025	32 mm	moderately narow	Reduced, discontinuous	annulate	in groups	incerted directly to body	pleuroproctic	on right side below middle cluster of cerata	Body translucent whitish to greyish, with white lines along lateral sides and midline of body, the latter forms Y-shaped line on oral tentacles. Cerata orange, orange-reddish, orange-brownish, translucent greyish basally, sometimes with darker orange-reddish ring below cnidosac area. Oral tentacles with orange or orange-brownish tips. Rhinophores with white bases with orange or orange-brownish pi…	not described	up to 10 rows of denticles	13-15x1.1.1	non-compressed long cusp and 9 denticles on each side	broad triangles with 14 denticles	convoluted	2 proximal and distal	indistinct	short	moderately broad, folded	Washington and British Columbia, NE Pacific	Korshunova, Fletcher & Martynov, 2025
Launsina gen. nov.			narrow	Completely reduced	perfoliate	in groups	low elevations	pleuroproctic			present	denticulate	triserial	slightly compressed and depressed cusp and denticles on each side	triangular with concave base and slender tip with inner denticles	saccate	2 simple	absent	short	conical	Indo-West Pacific region
Launsina tanyae sp. nov.		7 mm	narrow	Completely reduced	perfoliate	in groups	low elevations	pleuroproctic	between 1st and 2d ceratal clusters	Body pink purple with very sparse white speckles covering notal margin and dorsal side of posterior body part. Oral tentacles with margenta middle and white tips. Rhinophores with white base, yellow middle and orange top. Cerata orange with red cnidosac area	present	2 rows of denticles	24x1.1.1	slightly compressed and depressed elongated cusp and 7 denticles on each side	triangular with concave base and long, slender tip, 4-6 denticles on inner edge	saccate	2 simple	absent	short	conical	Vietnam	this study
Launsina rubropurpurata (Gosliner & Willan, 1991)	Samla rubropurpurata (Gosliner & Willan, 1991)	9 mm	narrow	Completely reduced	perfoliate	in groups	low elevations	pleuroproctic	between 1st and 2d ceratal clusters	Body deep purple with opaque white speckles covering dorsal side, oral tentacles with purple middle and white tips, rhinophores white with orange tips. Cerata purple basally and orange-red in middle third with orange cnidosac region	present	2-3 rows of denticles	23-30x1.1.1	slightly compressed and depressed elongated cusp and 7-9 denticles on each side	triangular with concave base and long, slender tip, 3-6 denticles on inner edge	saccate	2 simple	absent	short	conical	Indo-West Pacific	Gosliner & Willan, 1991
Flabellina			narrow to relatively wide	Completely reduced to reduced discontinuous	smooth, annulate	in groups	low elevations or compound peduncles	pleuroproctic to higher acleoproctic position			commonly present	several rows of denticles	triserial	depressed conical cusp, commonly compressed, denticles on each side	narrow triangles or wide with wide concave base and narrow cusp; denticles absent or present	bean-shaped to convoluted	proximal absent or present, bilobed or simple; distal present or rarely absent, simple	indistinct to wide	short to moderately long	conical, unarmed	Atlantic
Flabellina affinis (Gmelin, 1791)	Flabellina affinis (Gmelin, 1791)	37 mm	narrow	completely reduced	annulate	in groups	compound peduncles	pleuroproctic	lateral, under notal edge, below second ceratal cluster	Body violet, cerata translucent violet, darker at apex, white subapical ring, white tips of rhinophores and oral tentacles	present	up to 5 rows of denticles	36x1.1.1	compressed and depressed conical cusp; 5-7 denticles on each side	triangle with wide concave base and narrow cusp, 5-6 denticles on inner side	voluminous	1 distal bilobed	indistinct	moderately long	conical	Mediterranean	Schulze & Wagele, 1998
Flabellina alternata Ortea & Espinosa, 1998	Flabellina alternata Ortea & Espinosa, 1998	20 mm	narrow	not possible to determine	annulate, complete and incomplete rings	in groups	compound peduncles	not described	not described	Body pinkish violet, cerata dark orange/red with white tips	not described	several rows of denticles	64x1.1.1	4-6 denticles on each side	narrow triangles, strong denticles	not examined	not examined	not examined	not examined	not examined	Angola, Canaries	Ortea & Espinosa, 1998
Flabellina bandeli (Marcus, 1976)	Calmella bandeli Ev. Marcus, 1976	6 mm	narrow	Reduced, discontinuous	smooth	in groups	fused in tufts, irregularly clustered on a common base	not described	not described	Opaque white, cerata with with white tips. Digestive gland bright dark red	not described	single row of denticles	30x1.1.1	depressed and slightly compressed conical cusp, 6-8 teeth on each side	narrow triangles	not examined	not examined	not examined	not examined	not examined	Santa Marta (Colombia)	Marcus, 1976
Flabellina cavolini (Vérany, 1846)	Calmella cavolini (Vérany, 1846)	15 mm	narrow	completely reduced	smotth	in groups	compound peduncles	not described	between the first and second group of ceratal clusters	Body translucent white. Cerata from red to orange, with thite tips. Red jaws visibles	not described	up to 3 rows of denticles	44x1.1.1	depressed conical cusp	narrow triangles reduced	short and swollen	1 proximal	wide	moderately long	not decribed	Mediterranean	Vérany, 1846; Schmekel & Portmann, 1982; Gofas et al., 2011; Furfaro et al., 2018; 2021
Flabellina enne (Korshunova et al., 2017)	Caronella enne Korshunova et al., 2017	5 mm	relatively wide	Reduced, discontinuous	smooth	in groups	low elevations	pleuroproctic	between 1st and 2d ceratal clusters	Body translucent white, red cerata, thin white line along dorsal side of rhinophores	present	several rows of denticles	24x1.1.1	compressed and depressed conical cusp; 8-10 denticles on each side	triangle with wide concave base and strong elongated blunt cusp, smooth	convoluted	2 simple	indistinct	moderately long	conical	North-East Atlantic	Korshunova et al., 2017
Flabellina evelinae Edmunds, 1989	Flabellina evelinae Edmunds, 1989	7 mm	narrow	not possible to determine	annulate (10-15 rings)	in groups	compound peduncles	not described	in fron tof the second peduncle (right side)	cream body, transparent grey oral tentacles with white tips. Cerata translucent with with tipes. Digestive gland orange-red	not described	several row of denticles	24x1.1.1	not well described, 5-10 denticles on each side	narrow triangles reduced, not denticulated	not examined	not examined	not examined	not examined	not examined	Nigeria	Edmunds, 1986
Flabellina funeka Gosliner & Griffiths, 1981	Paraflabellina funeka (Gosliner & Griffiths, 1981)	40 mm	narrow	Reduced, discontinuous	annulate	in groups	compound peduncles	pleuroproctic	lateral, interhepatic space	Body vivid mauve, rhinophores and oral tentacles with white tips, cerata translucent, digest gland vermilion-red	present	up to 6 rows of denticles	30-35x1.1.1	depressed and slightly compressed conical cusp, 5-10 denticles on each side	triangle with wide base and strong cusp, 7-12 denticles on inner side	convoluted	2 simple	indistinct	short	conical	South Africa	Gosliner & Griffiths, 1981
Flabellina gabinierei (Vicente, 1975)	Paraflabellina gabinierei (Vicente, 1975)	6 mm	narrow	completely reduced	annulate (10 rings)	in groups	compound peduncles	not described	between 1st and 2d ceratal clusters	Pearly white. Rinhophorial base pink, rest white. Brown cerata, with white tips	not described	up to 3 rows of denticles	21x1.1.1	compressed and depressed conical cusp; 6-8 denticles on each side	narrow triangles reduced	not examined	not examined	not examined	not examined	not examined	Mediterranean	Schmekel & Portmann, 1982; Furfaro et al., 2018
Flabellina gaditana (Cervera et al., 1987)	Calmella gaditana (Cervera et al., 1987)	5 mm	narrow	completely reduced	smooth	in groups	compound peduncles	acleioproctic	not described	Hyaline white. Cerata translucent with opaaque white spots, and white tips. Digestive gland dark red. Red jawas visibles	not described	up to 2 rows of denticles	21x1.1.1	depressed and slightly compressed conical cusp, 5 denticles on each side	narrow triangles reduced	piriform and swollen	2 simple	moderately long	moderately long	not examined	Atlantic, Mediterranean	Cervera et al., 1987; Furfaro et al., 2018
Flabellina ilidioi Calado, Ortea & Caballer, 2005	Flabellina ilidioi Calado, Ortea & Caballer, 2005	10 mm	narrow	completely reduced	annulate	in groups	compound peduncles	pleuroproctic	lateral, under notal edge, below second ceratal cluster	Body pale pink, cerata salmon pink to dark violet, rhinophores violet pink with white tip	not described	5 rows of denticles	30-33x1.1.1	compressed and depressed conical cusp; 6-9 denticles on each side	triangle with wide base and strong cusp, 5 denticles on inner side	bean-shaped	2 simple	indistinct	moderately long	conical	Cabe Verde	Calado et al., 2005
Flabellina pellucida (Alder, Hancock, 1843)	Carronella pellucida (Alder & Hancock, 1843)	30 mm	relatively wide	Reduced, discontinuous	smooth	in groups	low elevations	pleuroproctic	lateral, under notal edge, below second ceratal cluster	Body translucent white, bright orange or pale red cerata, cnidosac area with white dots	present	single row of denticles	36x1.1.1	compressed and depressed conical cusp; 8-10 denticles on each side	triangle with wide concave base and strong elongated pointed cusp, smooth	convoluted	2 simple	indistinct	long	conical	North-East Atlantic (to Barents Sea)	Ekimova et al., 2019
Flabellina rubromaxilla Edmunds, 2015	Paraflabellina rubromaxilla (Edmunds, 2015)	7 mm	narrow	Reduced, discontinuous	annulate	in groups	compound peduncles	pleuroproctic	lateral, under notal edge, below second ceratal cluster	Body translucent violet, rhinophores and tenctacles with white tips	not examined	not examined	not examined	not examined	not examined	not examined	not examined	not examined	not examined	not examined	Ghana	Edmunds, 2015
Flabellina ischitana Hirano & Thompson, 1990	Paraflabellina ischitana (Hirano & Thompson, 1990)	25 mm	narrow	reduced, discontinuous	annulate (12-19)	in groups	compound peduncles	pleuroproctic	Posteriorly, in the long interhapatic space	Purple-violet. Distal part of rinophores and oral tentacles, white. Disgestive gland from orange/red, to brown.	not described		32x1.1.1	6-8 denticles on each side	narrow triangles reduced, coudl be denticulated	sausage-shaped, conspicuos	2 simple	long	long	truncate, unarmed	Mediterranean, Portugal	Hirano & Thompson, 1990
Edmundsella			narrow	reduced, discontinuous	smooth	in groups	low elevations/directly to body	pleuroproctic			present	denticulate	triserial	compressed and depressed conical cusp, denticles on each side	triangular with concave base and long, slender tip, inner denticles	small, bent	1 bilobed or simple proximal + distal on long stalk	indistinct / compact	short	conical	Central to boreal Atlantic; temperate eastern Pacific from California to Panama
Edmundsella albomaculata (Pola et al., 2015)	Edmundsella albomaculata (Pola et al., 2015)	11 mm	narrow	reduced, discontinuous	smooth	in groups	directly to notum / low common elevations	pleuroproctic	lateral, interhepatic space closer to second ceratal cluster	pinkish violet, red cerata with opaque white spots	present	1 row of denticles	19-27x1.1.1	compressed and depressed conical cusp; 6-10 denticles on each side	triangular with concave base and long, slender tip, 6-11 denticles on inner edge	bent	2 simple, distal with long stalk	indistinct	short	conical	Cape Verde, Ghana	Pola et al., 2015
Edmundsella bertschi (Gosliner & Kuzirian, 1990)	Edmundsella bertschi (Gosliner & Kuzirian, 1990)	12 mm	narrow	reduced, discontinuous	smooth	in groups	on low elevations	pleuroproctic	lateral, interhepatic space closer to second ceratal cluster	translucent white with opaque white covering most of the dorsum except head and base of rinophores. Cerata bright red	present	up to 3 rows of denticles	24-31x1.1.1	compressed and depressed conical cusp; 6-8 denticles on each side	triangular with concave base and long, slender tip, 9-11 denticles on inner edge	bent	1 bilobed	indistinct	short	conical	California to Panama	Gosliner & Kuzirian, 1990
Edmundsella dushia (Marcus and Marcus, 1963)	Flabellina dushia (Marcus and Marcus, 1963)	15 mm	narrow	reduced, discontinuous	smooth	in groups	on low elevations	pleuroproctic	lateral, under notal edge, below second ceratal cluster	translucent white with opaque white covering most of the dorsum. Cerata yellow to otange at base, orange in middle and red on tips	present	5 rows of denticles	27x1.1.1	slightly compressed and depressed conical cusp, 5-6 denticles on each side	triangular with concave base and long, slender tip, 8-9 denticles on inner edge	bent	2 simple, distal with long stalk	compact	short	conical	Florida, Curacao, Jamaica, Abaco, Martinique, Canary Is., Cabo Verde Is.	Millen & Hamann, 2006
Edmundsella pedata (Montagu, 1815)	Edmundsella pedata (Montagu, 1815)	20 mm	narrow	reduced, discontinuous	smooth	in groups	on low elevations	pleuroproctic	lateral, under notal edge, below second ceratal cluster	purple to violet, red cerata, white tips of rhinophores and oral tentacles	present	3 rows of denticles	14-28x1.1.1	compressed and depressed conical cusp; 3-6 denticles on each side	triangular with concave base and long, slender tip, 5-8 denticles on inner edge	bent	1 bilobed	indistinct	short	conical	Mediterranean, North-East Atlantic (to Norway)	Schmekel & Portmann, 1982; Thompson & Brown, 1984
Edmundsella vansyoci (Gosliner, 1994)	Edmundsella vansyoci (Gosliner, 1994)	30 mm	narrow	reduced, discontinuous	smooth	in groups	anterior groups on low elevations	pleuroproctic	lateral, interhepatic space closer to second ceratal cluster	translycent rose pink to purple, cerata red with white spots on distal half	present	5-6 rows of denticles	36x1.1.1	compressed and depressed conical cusp; 5-6 denticles on each side	triangular with concave base and slender tip, 5-8 denticles on inner edge	short	1 bilobed	indistinct	short	conical	Baja California, Panama	Gosliner, 1994
Coryphellina			narrow	Reduced, discontinuous	papillate	in groups	low elevations/directly to body	pleuroproctic			present	denticulate	triserial	compressed and depressed cusp and denticles on each side	triangular with or without long attenuated distal process at base, with strong or slender tip, denticles on inner edge present, sometimes small dentitions on outer edge present	curved, bent or coiled	proximal receptacle bilobed, distal receptacle simple or absent	indistinct or small	short	conical	Indo-West Pacific region, tropical Atlantic
Coryphellina albomarginata (Miller, 1971)	Coryphellina albomarginata (Miller, 1971)	14 mm	narrow	reduced, discontinuous	papillate	in groups	not evident, likely low elevations	pleuroproctic	lateral, interhepatic space closer to second ceratal cluster	translucent white to yellowish, orange cerata, white tips of rhinophores and oral tentacles	present	5 rows of denticles	20x1.1.1	slightly compressed and depressed conical cusp, 7 denticles on each side	triangular with concave base and curved large tip, up to 12 denticles on inner edge, reduced denticles on outer side	coiled	1 bilobed	wide	short	conical		Miller, 1971
Coryphellina arveloi (Ortea & Espinosa, 1998)	Coryphellina arveloi (Ortea & Espinosa, 1998)	18 mm	narrow	reduced, discontinuous	papillate	in groups, sixth and seventh represented by solitary cerus	low elevations, first, sixth and seventh groups inserted to body	not described	not described	body pinkish violet, cerata translucent pink to dark violet towards apex, with wide opaque white subapical ring, and almost translucent tips. Rhinofores pinkish violet with white tips. Oral tentacles similar to rhinofores.	not described	7-9 rows of denticles	29x1.1.1	9-10 denticles on each side	4-6 denticles on inner edge	not described	1 bilobed	not described	not described	not described	Cabo Verde, Príncipe?	Ortea & Espinosa, 1998; Wirtz, 2004; Pola et al., 2015
Coryphellina aurora Ekimova et al., 2022	Coryphellina aurora Ekimova et al., 2022	32 mm	narrow	reduced, discontinuous	papillate	in groups	low elevations	pleuroproctic	lateral, interhepatic space closer to second ceratal cluster	body translucent violet, cerata pink to lilac, violet-red subapical rings, peachy tips. Dorsal line only on head, indistinct. Rhinophores intensive pink with orange papillae. Oral tentacles translucent violet more intensive to tip, white tips	present	10 rows of denticles	36x1.1.1	compressed and depressed conical cusp, 6-7 denticles on each side	triangular with long attenuated distal process on the base, 7-8 denticles on inner edge and small dentitions on outer edge	coiled	2, proximal receptacle bilobed	indistinct	short	conical	Vietnam	Ekimova et al., 2022
Coryphellina delicata (Gosliner & Willan, 1991)	Coryphellina delicata (Gosliner & Willan, 1991)	20 mm	narrow	reduced, discontinuous	papillate	in groups	low elevations	pleuroproctic	lateral, interhepatic space closer to second ceratal cluster	body reddish putple, rhinophores red, cerata with opaque white and yellow pigment, and white subapical band	present	up to 6 rows of denticles	31x1.1.1	compressed and depressed conical cusp, 6-9 denticles on each side	triangular with long attenuated distal process on the base, 6-9 denticles on inner edge	curved	2, proximal receptacle bilobed, distal reduced	indistinct	short	conical	Papua New Guinea, Natal (South Africa)	Gosliner & Willan, 1991
Coryphellina exoptata (Gosliner & Willan, 1991)	Coryphellina exoptata (Gosliner & Willan, 1991)	30 mm	narrow	reduced, discontinuous	papillate	in groups	low elevations	pleuroproctic	lateral, interhepatic space closer to second ceratal cluster	body pinkish-purple, rhinophores red with yellow spots, cerata purple with large white subapical band	present	up to 7 rows of denticles	23-27x1.1.1	compressed and depressed conical cusp, 7-10 denticles on each side	triangular with long attenuated distal process on the base, slender tip, 13-20 minute denticles on inner edge	elongate, curved	1, proximal receptacle bilobed	small	short	conical	Indo-West Pacific	Gosliner & Willan, 1991
Coryphellina flamma Ekimova et al., 2022	Coryphellina flamma Ekimova et al., 2022	18 mm	narrow	reduced, discontinuous	papillate	in groups	low elevations	pleuroproctic	lateral, interhepatic space closer to second ceratal cluster	body translucent white with opaque white patches on ceratal groups. Cerata with two rings of salmon pink and peachy orange or brown, light-pink tips. Dorsal and dorsolateral lines continuous, pink. Rhinophores white, orange papillae, violet-red subapical rings. Oral tentacles with white opalescent powder and lilac subapical rings and translucent tips	present	up to 7 rows of denticles	23-25x1.1.1	compressed and depressed conical cusp, 6-9 denticles on each side	triangular with long attenuated distal process on the base, slender tip, 8-12 denticles on inner edge	bent	2, proximal receptacle bilobed	indistinct	short	conical	Indo-West Pacific	Ekimova et al., 2022; this study
Coryphellina hamanni (Gosliner, 1994)	Coryphellina hamanni (Gosliner, 1994)	32 mm	narrow	reduced, discontinuous	papillate	in groups	anterior groups on low elevations, others inserted to body	pleuroproctic	lateral, interhepatic space closer to second ceratal cluster	body translucent rose pink, oral tentacles and rhinophores with narrow purple bands and white tips, cerata with purple and yellow bands and white speckles	present	several rows of denticles	40x1.1.1	compressed and depressed conical cusp, 8-11 denticles on each side	triangular with wide base and slender tip, 8-9 minute denticles on inner edge	elongate, curved	2, proximal receptacle bilobed, distal stalked	indistinct	elongate	conical	Bahamas	Gosliner, 1994
Coryphellina indica (Bergh, 1902)	Coryphellina indica (Bergh, 1902)	11 mm	narrow	reduced, discontinuous	papillate	in groups	low elevations	pleuroproctic	between first and second third parts of the length of the body, under notal brim	Body whitish, cerata translucent with brown-gray diverticulae of digestive gland	present? (possibly called gl. ptyalinae)	up to 12 rows of denticles	33-35x1.1.1	compressed and depressed conical cusp, 6-7 denticles on each side	8-10 short denticles on inner side	not described	not described	not described	not described		Gulf of Thailand, Koh Kham	Bergh, 1902
Coryphellina lotos Ekimova et al., 2022	Coryphellina lotos Ekimova et al., 2022	27 mm	narrow	reduced, discontinuous	papillate	in groups	low elevations	pleuroproctic	lateral, interhepatic space closer to second ceratal cluster	Body from translucent white to violet and purple. Cerata peachy to purple with intense red to violet/purple subapical rings and sparse white opalescent speckling. Dorsal purple line short. Pink to lilac discontinuous lines on dorsolateral sides in intergroup space. Rhinophores and oral tentacles with pink to purple subapical rings and white tips	present	5 rows of denticles	27-35x1.1.1	compressed and depressed conical cusp, 5-7 denticles on each side	triangular with long attenuated distal process on the base, 7-11 denticles on inner edge and small dentitions on outer edge	sausage-shaped	2, proximal receptacle bilobed	indistinct	short	conical	Indo-West Pacific, Japan	Korshunova et al., 2017; Ekimova et al., 2022; this study
Coryphellina marcusorum (Gosliner & Kuzirian, 1990)	Coryphellina marcusorum (Gosliner & Kuzirian, 1990)	20 mm	narrow	reduced, discontinuous	papillate	in groups	low elevations	pleuroproctic	lateral, interhepatic space closer to second ceratal cluster	body pink, cerata and rhinophores purple with white subapical pigment	present	several rows of denticles	27-34x1.1.1	compressed and depressed conical cusp, 5-8 denticles on each side	triangular with long attenuated distal process on the base, 4-12 denticles on inner edge	convoluted	2, proximal receptacle bilobed, distal stalked	small	elongate	slightly convoluted	Brazil, Caribbean, Gulf of California	Gosliner & Willan, 1991
Coryphellina pannae Ekimova et al., 2022	Coryphellina pannae Ekimova et al., 2022	8 mm	narrow	reduced, discontinuous	papillate	in groups	low elevations / directly to body (posterior cerata)	pleuroproctic	lateral, interhepatic space closer to second ceratal cluster	Body translucent white to light lilac. Cerata milky-white, white to yellow cnidosac area, red subapical rings. Dorsal and dorsolateral lines continuous, pink. Rhinophores light pink, purple subapical rings, white tips. Oral tentacles translucent violet more intensive to tip, white tips	not described	4 rows of denticles	15x1.1.1	compressed and depressed conical cusp, 6-9 denticles on each side	triangular, 7-9 denticles on inner edge	sausage-shaped	2, proximal receptacle bilobed	indistinct	short	conical	Vietnam	Ekimova et al., 2022; this study
Coryphellina poenicia (Burn, 1957)	Coryphellina poenicia (Burn, 1957)	23 mm	narrow	reduced, discontinuous	papillate	in groups	low elevations	pleuroproctic	lateral, interhepatic space closer to second ceratal cluster	body translucent pale purple, cerata red with white or yellow tips, purple spots on head, rhinophores white or pale yellow-green	not described	several rows of denticles	34x1.1.1	compressed and depressed conical cusp, 6-7 denticles on each side	triangular with long attenuated distal process on the base, 4 denticles on inner edge	not descibed	not descibed	not descibed	not descibed	conical	South Australia	Burn, 1957; 1962
Coryphellina pseudolotos Ekimova et al., 2022	Coryphellina pseudolotos Ekimova et al., 2022	21 mm	narrow	reduced, discontinuous	papillate	in groups	low elevations	pleuroproctic	lateral, interhepatic space closer to second ceratal cluster	Body translucent. erata translucent white, red to violet subapical rings with sparse white opalescent speckling underneath. Dorsal purple line discontinuous, sometimes short. Pink to lilac discontinuous lines on dorsolateral sides in intergroup space. Rhinophores same color as body or light yellow, violet, or purple subapical rings. Oral tentacles pink to violet, white or translucent tip.	present	6 rows of denticles	17-22x1.1.1	compressed and depressed conical cusp, 6 denticles on each side	triangular, 4-7 denticles on inner edge	sausage-shaped	2, proximal receptacle bilobed	indistinct	short	conical	Indo-West Pacific	Ekimova et al., 2022; this study
Coryphellina rubrolineata O’Donoghue, 1929	Coryphellina rubrolineata O’Donoghue, 1929	20 mm	narrow	reduced, discontinuous	papillate	in groups	low elevations	pleuroproctic	lateral, interhepatic space closer to second ceratal cluster	Body translucent to milky-white. Cerata white to violet, orange pigment on cnidosac area, purple subapical rings. Dorsol and dorsolateral lines continuous, thickened on head and tail. Rhinophores with lilac tips and light-orange patches underneath them	present	8 rows of denticles	27-34x1.1.1	compressed and depressed conical cusp, 5-7 denticles on each side	triangular with long attenuated distal process on the base, 8-11 denticles on inner edge and small dentitions on outer edge	sausage-shaped	2, proximal receptacle bilobed	indistinct	short	moderately long	Red Sea, Mediterranean Sea (non-indengious), Western Indian Ocean	Ekimova et al., 2020
Coryphellina westralis (Burn, 1964)	Coryphellina westralis (Burn, 1964)	17 mm	narrow	reduced, discontinuous	papillate	in groups	low elevations	pleuroproctic	lateral, in front of first ceratal cluster	Unknown, possibly of cream colour	not described	5 rows of denticles	35x1.1.1	compressed and depressed conical cusp, 6-7 denticles on each side	traingular broad with long curved finely pointed cusp, 3 small denticles on inner edge	not described	not described	not described	not described	unarmed	Western Australia, Nichol Bay	Burn, 1964
Chlamylla			wide	well-developed, continuous	smooth to rugose	in rows	directly to notum	pleuroproctic	under notal edge, almost on middle part of body		absent	denticulate	triserial, pentaserial (juveniles)	narrow to broad elongate non-compressed conical elevated cusp with denticles on each side	narrow to wide triangular, smooth to highly denticulate	small to elongate, convoluted	1 distal	indistinct to wide and granulated	long and coiled	elongated with or without penial collar, may be non-retractable	boreal Atlantic, Pacific, Arctic
Chlamylla intermedia (Bergh, 1899)	Chlamylla intermedia (Bergh, 1899)	55 mm	wide	well-developed, continuous	wrinkled	in rows	directly to notum	pleuroproctic	under notal edge, almost on middle part of body	Body translucent, yellowish-orange. Cerata translucent with orange diverticulae of digestive gland, tips translucent with white pigmentation. Rhinophores orange with subapical white pigmentation and translucent tips. Oral tentacles milky white, tips with white pigmentation.	absent	several rows of denticles	11-12x1.1.1	strong non-conpressed cusp with 6-13 denticles on each side	triangular with a broad base and slightly attenuated lateral processes, smooth or with indistinct denticles near the base	small	1, distal, sac-like	granulated, coiled	long, coiled	conical, with penial collar	Davis Strait, from Barents and White seas to Laptev Sea. Likely occurs in NW Pacific (ZIN RAS collections)	Odhner, 1907; Kuzirian, 1977; Roginskaya, 1987; Korshunova et al., 2017
Chlamylla borealis Bergh, 1886	Chlamylla borealis Bergh, 1886	46 mm	wide	well-developed, continuous	with tubercles	in rows	directly to notum	pleuroproctic	under notal edge, almost on middle part of body	Body translucent, pinkish to pinkish-orange. Cerata translucent with pinkish diverticulae of degistive gland, tips translucent with white pigmentation. Rhinophores orange with subapical white pigmentation and translucent tips. Oral tentacles milky white.	absent	2-5 rows of denticles	17x1.1.1	triangular with strong non-compressed cusp, with up to 15 denticles on each side	narrow triangular, smooth	small	1, distal, sac-like	wide, granulated	coiled	with penial collar	Barents Sea, Kara Sea	Bergh, 1886; Odhner, 1907; Korshunova et al., 2017
Chlamylla polaris (Volodchenko, 1946)	Polaria polaris (Volodchenko, 1946)	15 mm	wide	well-developed, continuous	smooth to wrinkled	in rows	directly to notum	pleuroproctic	under notal edge, almost on middle part of body	Fixed specimens: Body yellowish or pinkish white. Cerata translucent white with yellowish diverticulae of digestive gland inside. Live specimens: body yellow to dark orange, cerata orange. Rhinophores pink.	absent	several rows of denticles	15-18x1.1.1	Strong non-compressed cusp, 6-9 denticles on each side	Triangular with considerably attenuated process basally, 6-12 denticles on inner side	small	1, distal	expanded part of vas deferens, long	long, coiled	elongated, conical, no penial collar	Kara Sea, Barents, East Siberian and Laptev Seas, Sea of Okhotsk	Volodchenko, 1946; Roginskaya, 1987; Korshunova et al., 2017
Chlamylla islandica (Odhner, 1937)	Paracoryphella islandica (Odhner, 1937)	20 mm	wide	well-developed, continuous	smooth	in rows	directly to notum	pleuroproctic	under notal edge, almost on middle part of body	Body translucent white with scattered spots of white pigment, cerata translucent with white spots and orange diverticulae of digestive gland, tips opaque white. Rhinophores transclucent light orange with white spots, oral tentacles similar to body color with white pigmentation	absent	several rows of denticles	16-18x1.1.1	With non-compressed conical cusp, flanked by 5-7 denticles	Triangular, sometimes with widened base, smooth or with indistinct serrations. Sometimes additional (1-3) rows of lateral teeth present	small, bean-shaped	1, distal, large, bulbous	expanded part of vas deferens, long	long, coled	conical, non-retractable	Norway, Barents Sea, White Sea	Miller, 1971; Kuzirian, 1977; Korshunova et al., 2017
Chlamylla ignycrystalla (Korshunova et al., 2017)	Paracoryphella ignycrystalla Korshunova et al., 2017	12 mm (fixed)	wide	well-developed, continuous	smooth to slightly wrinkled	in rows	directly to notum	pleuroproctic	under notal edge, almost on middle part of body	Body translucent white with scattered opaque white dots, cerata orange-brown to reddish-brown. Rhinophores and oral tentacles similar in color to body	absent	several rows of denticles	10-12x1.1.1(2-3)	Cusp non-compressed, flanked by up to 15 denticles	Triangular with widened base, few indistinct denticles on inner side	convoluted, whorled	1, distal	indistinct	long	non-retractable	Northwest part of the Sea of Japan	Korshunova et al., 2017
Chlamylla parva (Hadfield, 1963)	Paracoryphella parva (Hadfield, 1963)	3.5 mm	wide	well-developed, continuous	smooth	in rows	directly to notum	pleuroproctic	under notal edge, almost on middle part of body	Body translucent pink to white with scattered refractile white spots, sometimes with streak of white spots near the tail, cerata yellowish-brown. Rhinophores and oral tentacles similar in color to body, with white tips	absent	absent	13-15x1.1.1	Cusp large, non-compressed, flanked by 3-6 denticles	Triangular elongate, flattened and pointed, with series of fine denticles on medial (inner?) edge	large, bent	1, distal	not described	large, looped	non-retractable	Øresund, eastern central part near Sweden	Hadfield, 1963; Korshunova et al., 2017
Ziminella			wide	well-developed, continuous	smooth to rugose	in rows	directly to notum	pleuroproctic			absent	denticulate		strong elevated conical cusp with large denticles on each side	narrow triangles with minute denticles on inner side	narrow convoluted	absent	indistinct	long	conical, elongated or folded	boreal Atlantic, Pacific, Arctic
Ziminella abyssa Korshunova et al., 2017	Ziminella abyssa Korshunova et al., 2017	> 20 mm	wide	well-developed, continuous	smooth to slightly wrinkled	in rows	directly to notum	pleuroproctic	under notal edge, almost on middle part of body	Background colour translucent milky white. Rhinophores light orange at the bases and pale on most length. Lateral branches of digestive gland characteristically dark violet	absent	several rows of blunt denticles	22-40x1.1.1	strong elevated conical cusp and from 10 to 19 small slightly curved denticles on each side of cusp, sometimes bifurcatd, commonly different in size	narrow triangle smooth blades	narrow convoluted	absent	indistinct	extremely long	slightly folded and elongated	Sea of Japan	Korshunova et al., 2017; Ekimova et al., 2025
Ziminella salmonacea (Couthouy, 1838)	Ziminella salmonacea (Couthouy, 1838)	40 mm	wide	well-developed, continuous	smooth to rugose	in rows	directly to notum	pleuroproctic	under notal edge, almost on middle part of body	Background body color milky-white. Oral tentacles and rhinophores beige to light orange with distal white stripe. Cerata orange-tan to deep red-brown, distal tip with white ring.	absent	many rows of blunt denticles	26x1.1.1	strong elevated conical cusp and up to 10 with large denticles on each side	narrow triangles with 19-24 small denticles on inner side	narrow convoluted	absent	indistinct	long	folded	North Atlantic, Arctic (including Canadian Arctic Archipelago and Kara Sea)	Korshunova et al., 2017; Ekimova et al., 2025
Ziminella japonica (Volodchenko, 1946)	Ziminella japonica (Volodchenko, 1946)	20 mm	wide	well-developed, continuous	rugose	in rows	directly to notum	pleuroproctic	under notal edge, almost on middle part of body	Background color from pale orange to reddish orange, rhinophores and oral tentacles of same color with lighter tips. Cerata translucent with brown digestive gland diverticula	absent	several rows of blunt denticles	17-28x1.1.1	strong elevated conical cusp and 7 to 10 large denticles on each side	narrow triangles with 12-15 small denticles on inner side	narrow convoluted	absent	indistinct	long	conical	Sea of Japan, records from other regions need verification with molecular data	Ekimova et al., 2025
Ziminella vrjenhoecki Valdés et al., 2018	Ziminella vrjenhoecki Valdés et al., 2018	30 mm	wide	well-developed, continuous	rugose	in rows	directly to notum	pleuroproctic	under notal edge, almost on middle part of body	Body color cream to reddish-orange, semi- translucent, oral tentacles same color as body, rhinophores redder and darker. Cerata translucent pale orange, sometimes with orange tips	absent	many rows of blunt denticles	27x1.1.1	strong elevated conical cusp and 6 to 8 large denticles on each side	narrow triangles with numerous minute denticles on inner side	numerous loops	absent	indistinct	long	elongate	North-East Pacific, Bering Sea	Valdés et al., 2018; Ekimova et al., 2021
Mgueolia gen. nov.			moderately wide	well-developed, continuous	rugose	in rows	directly to notum	pleuroproctic			absent	denticulate	triserial	compressed and depressed conical cusp, large denticles on each side	plate-like, triangle, wide base and attenuate tapering large or narrow cusp, and with irregular denticles on inner edge or denticles absent	narrow	1 or 2, distal elongate	not distinct/indistinct	moderate to long	conical or bulbous	NW Pacific
Mgueolia vladimiri sp. nov.		11 mm	moderately wide	well-developed, continuous	slightly rugose	in rows	directly to notum	pleuroproctic	almost on middle part of body	body color milky-white to pale peachy. Dorsal side of body, head, rhinophores and oral tentacles densely covered by orange or brownish short stripes or sparse patches. On rhinophores and oral tentacles stripes irregular, on dorsal side stripes have longitudinal direction. Cerata covered by same orange sparse pigment at base and have distinct subapical orange to brown band on the top, with white c…	absent	4 rows of denticles	21 x 1.1.1	compressed and depressed conical cusp; 5-7 denticles on each side	plate-like, triangle, with wide almost quadrangular base and attenuate tapering cusp, denticles absent	narrow, slightly bent	1 distal, elongate	distinct	moderate	bulbous	Kurile Islands	this study
Mgueoliaa anastasiae sp. nov.		14 mm	moderately wide	well-developed, continuous	rugose	in rows	directly to notum	pleuroproctic	almost on middle part of body	body color translucent to milky-white, oral tentacles, rhinophores and cerata of same color, without additional pigmentation. Digestive gland diverticula well-visible through transparent bogy wall, their color changing from orange at bases of cerata to pale red on their top in larger cerata, diverticula orange in smaller cerata. Cnidosac area white, very small	absent	10 irregular rows of denticles	26 x 1.1.1	compressed and depressed conical cusp; 4-7 denticles on each side	plate-like, triangle, with wide and slightly concave base and attenuate tapering triangle cusp, and irregular elevations or denticles at base of inner edge	convoluted, expanded proximally and narrowed distally	1 distal, elongate	distinct	moderate	conical	Kurile Islands	this study
Mgueolia ninae sp. nov.		10 mm	moderately wide	well-developed, continuous	rugose	in rows	directly to notum	pleuroproctic	almost on middle part of body	body color translucent to milky-white, oral tentacles of same color. Head and rhinophores with slight greenish or pale orange-brown pigmentation. Digestive gland diverticula well-visible through transparent bogy wall, in dorsal cerata they beige to light brown or orange, in lateral small cerata they pale beige.	absent	5 rows of denticles	22 x 1.1.1	compressed and depressed conical cusp; 5-7 denticles on each side	plate-like, triangle, with wide almost quadrangular base and attenuate tapering cusp, and 4-8 irregular denticles at base of inner edge	convoluted, narrow	1 distal, elongate	distinct	moderate	conical	Kurile Islands	this study
FLABELLINOPSIDAE
Flabellinopsis iodinea (Cooper, 1863)	Flabellinopsis iodinea (Cooper, 1863)		moderately wide	reduced, discontinuous	perfoliate	in groups	arc-shaped elevations	pleuroproctic	under second ceratal cluster	intensive purple body abd oral tentacles, tentacles with sparse white speckles on tips, orange red rhinophores and bright orange cerata	absent	up to 14 rows of conical denticles	19–27 x 1.1.1	triangular, non-compressed small cusp, 11-17 denticles on each side	wide trianglular, with long outer basal process, strong conical cusp, 8-14 inner denticles and up to 8 outer denticles or ridges	convoluted	1, proximal serial	indistinct	long	broad, tubular	From British Columbia to Baja of Calidornia	Gosliner, 1991; this study
Baenopsis baetica (García-Gómez, 1984)	Baenopsis baetica (García-Gómez, 1984)	30 mm	moderately wide	reduced, discontinuous	with ridges and granules	in groups	arc-shaped elevations	pleuroproctic	under second ceratal cluster	body, rhinophores, oral tentacles uniform hyaline white. Cerata hyaline white, merging to dark-red toward tips	not described	up to 7 rows of denticles	35 x 1.1.1	triangular, non-compressed small cusp, 11-15 denticles on each side	triangular, with up to 11 tiny denticles on inner side	convoluted	1 proximal	large	long	conical	Mediterranean	García-Gómez, 1984
Kynaria cynara (Marcus & Marcus, 1967)	Kynaria cynara (Marcus & Marcus, 1967)	12 mm	narrow	reduced, discontinuous	perfoliate	in groups	arc-shaped elevations	pleuroproctic	between second and third ceratal clusters	body translucent pink to light red. Oral tentacles and rhinophores with white tips and subapical violet band; oral tentacles have violet spot on dorsal side of their base. Cerata translucent pink to red with violet subapical band and white tip, sometimes covered by yellow dots	absent	up to 5 rows of sharp pointed denticles	16–19 x 1.1.1	Elongated ark-shaped, compressed cusp, 6-10 denticles on each side	narrow and curved, 9-14 inner denticles, 5-6 outer denticles	convoluted	2 proximal	large	long	small convoluted disk	Gulf of California to Panamá	Millen & Hermosillo, 2006; this study
Bajaeolis bertschi Gosliner & Behrens, 1986	Bajaeolis bertschi Gosliner & Behrens, 1986	40 mm	moderately wide	reduced, discontinuous	perfoliate	in groups	arc-shaped elevations	pleuroproctic	under second ceratal cluster	body whitish yellow, red mid-dorsally. Head, notum, cerata covered by opaque white spots. Cerata deep vermillion. Oral tentacles light purple. Rhinophores with subapical purple band	present	long masticatory adge with 3-4 rows of denticles	13-15x0.1.0	triangular, compressed small cusp, 11-15 denticles on each side	absent	small, slightly bent	1 proximal	indistinct	short	conical	Gulf of California to Panamá	Gosliner & Behrens, 1986; this study
HANTAZUIDAE
Hantazuia			narrow	reduced, discontinuous	smooth	in groups	arc-shaped elevations	pleuroproctic			present	1 to multiply rows of denticles	uniserial	narrow, non-compressed bifid cusps, numerous denticles on each side	absent	oval to pyriform	one distal or both distal and proximal	distinct, thick	moderately long to long	conical with stylet, or not present
Hantazuia yugoikedai Korshunova, Fletcher & Martynov, 2025	Hantazuia yugoikedai Korshunova, Fletcher & Martynov, 2025	15 mm	narrow	reduced, discontinuous	smooth	in groups	arc-shaped elevations	pleuroproctic	on right side below middle ceratal lobes	Body translucent whitish to greyish, Cerata opaque yellow to lemon with lighter bases, subapically yellowish-orange with translucent tips. Rhinophores and oral tentacles yellowish-whitish.	present	row of up to 30 compound denticles	17-18x0.1.0	narrow, elongated triangular, non-compressed bifid cusps, with up to 11 distinct denticles on each side	absent	oval, swollen	2 proximal and distal	distinct, thick	moderately long, narrow	conical, with long stylet	Pacific side of Honshu Isl.	Korshunova, Fletcher & Martynov, 2025
Hantazuia kimotoi Korshunova, Fletcher & Martynov, 2025	Hantazuia kimotoi Korshunova, Fletcher & Martynov, 2025	13 mm	narrow	reduced, discontinuous	smooth	in groups	arc-shaped elevations	pleuroproctic	on right side below middle ceratal lobes	Body translucent whitish to greyish, Cerata opaque yellow to lemon with lighter bases, and translucent tips. Rhinophores and oral tentacles yellowish-whitish.	present	row of up to 17 compound denticles	19x0.1.0	narrow, elongated triangular, non-compressed bifid cusps, with up to 9 distinct denticles on each side	absent	oval, swollen	2 proximal and distal	distinct, thick	moderately long, narrow, convoluted	conical, with short stylet	Pacific side of Honshu Isl., possibly Philippines, other parts of Honshu and more southern main Japanese Islands	Korshunova, Fletcher & Martynov, 2025
Hantazuia imagawai Korshunova, Fletcher & Martynov, 2025	Hantazuia imagawai Korshunova, Fletcher & Martynov, 2025	10 mm	narrow	reduced, discontinuous	smooth	in groups	arc-shaped elevations	pleuroproctic	on right side below middle ceratal lobes	Body translucent dark greyish, Cerata basally opaque-white with orange-brownish top third. Rhinophores and oral tentacles milky-white.	present	row of up to 26 compound denticles	12x0.1.0	narrow, elongated triangular, non-compressed bifid cusps, with up to 10 distinct denticles on each side	absent	oval, swollen	2 proximal and distal	distinct, thick	moderately long, narrow, convoluted	conical, with short stylet	tropical part of Okinawa Isl. Potentially in other tropical parts of Japan and towards the Philippines	Korshunova, Fletcher & Martynov, 2025
(?) Hantazuia behrensi (Hermosillo & Valdés, 2007)	Hantazuia (?) Cuthona behrensi Hermosillo & Á. Valdés, 2007	5 mm	narrow	not described	smooth	in groups	arc-shaped elevations	pleuroproctic	on right side anterior to the second group of cerata, below the hepatic area	Body translucent bright white with bright yellow line on the tail, cerata basally white with orange areas below bright yellow apices. Rhinophores and oral tentacles white basally and bright yellow on the upper two thirds.	not described	single row of denticles	17x0.1.0	narrow, elongated triangular, non-compressed bifid cusps, with 5-7 denticles on each side	absent	large, pyriform	1 distal	distinct, thick	long, convoluted	not present	Los Frailes, Azuero Peninsula, Golfo de Chiriqui, Panama	Hermosillo & Valdés, 2007
SAMLIDAE
Samla			narrow	reduced, discontinuous	perfoliate	in groups	serial peduncles	pleuroproctic			present	denticulate	triserial	non-compressed elevated or slightly depressed cusp and numerous denticles with long furrows	wide triangular with long outer basal process and strong inner denticles	saccate to convoluted	distal seminal receptacle, proximal receptacle serial represents expanded portion of oviduct or absent	absent	short to moderately long	conical	Indo-West Pacific region
Samla bicolor (Kelaart, 1858)	Samla bicolor (Kelaart, 1858)	22 mm	narrow	reduced, discontinuous	perfoliate	in groups	serial peduncles	pleuroproctic	lateral, under notal edge, below second ceratal cluster	Body white, cerata with orange subapical bands	present	3 rows of denticles	14-20x1.1.1	triangular with non-compressed elevated cusp and 7-12 denticles	wide trianglular, with long outer basal process, strong conical cusp, 4-10 inner denticles	coiled	2, proximal serial	absent	short	conical	Indo-West Pacific	Gosliner & Willan, 1991; this study
Samla bilas (Gosliner & Willan, 1991)	Samla bilas (Gosliner & Willan, 1991)	23 mm	narrow	reduced, discontinuous	perfoliate	in groups	serial peduncles	pleuroproctic	interhepatic space	Body translucent white, orange tinge on lateral sides of head, opaque white pigment as series of ovoid patches along either body side, sky-blue patches on medial sides of notum. Oral tentacles with two opaque white areas. Rhinophores with two bands of opaque cream pigment and subapical blood-red ring. Cerata with two broad areas of opaque cream and subapical crimson ring	present	4-5 rows of denticles	21x1.1.1	triangular with non-compressed and slightly depressed cusp and 9-10 denticles	wide trianglular, with long outer basal process, subulate cusp, 2-4 inner denticles	saccate	2, proximal serial	absent	moderately long	conical	Indo-West Pacific	Gosliner & Willan, 1991
Samla macassarana (Bergh, 1905)	Samla macassarana (Bergh, 1905)	45 mm	narrow	reduced, discontinuous	perfoliate	in groups	serial peduncles	pleuroproctic	lateral, under notal edge, below second ceratal cluster	pink-yellow	not described	4 rows of denticles	17x1.1.1	triangular with non-compressed elevated cusp and 5 denticles on each side	wide trianglular, with long outer basal process, subulate cusp, 4-5 inner denticles	not described	not described	not described	not described	not described	Indo-West Pacific	Bergh, 1905
Samla riwo (Gosliner & Willan, 1991)	Samla riwo (Gosliner & Willan, 1991)	20 mm	narrow	reduced, discontinuous	perfoliate	in groups	serial peduncles	pleuroproctic	interhepatic space closer to second ceratal cluster	Body white, adorned with dence, lacy reticulum of opaque white lines. Rhinophores dull peach to light orange. Cerata either translucent white or obscured by opaque white pigment. Broad purple ring on each ceras and apical white tip	present	3-4 rows of denticles	15-23x1.1.1	triangular with non-compressed elevated cusp and 7-11 denticles	wide trianglular, with long outer basal process, strong conical cusp, 4-10 inner denticles	saccate	1, distal	absent	short	conical	Indo-West Pacific, Okinawa, Madagaskar	Gosliner & Willan, 1991; this study
Samla takashigei Korshunova et al., 2017	Samla takashigei Korshunova et al., 2017	26 mm	narrow	reduced, discontinuous	perfoliate	in groups	serial peduncles	pleuroproctic	lateral, under notal edge, below second ceratal cluster	Body white with bluish hue, rhinophores and cerata of same color, with white opaque pigment distally and yellow subapical band	not described	single row of denticles	19x1.1.1	elongate-triangular with non-compressed elevated small cusp and 7-9 denticles on each side	wide trianglular, with long outer basal process, strong conical cusp, 6-8 inner denticles	convoluted	2, proximal and distal	absent	long	narrow	Japan, Vietnam	Korshunova et al., 2017; this study
Luisella			narrow	Completely reduced	perfoliate	in groups	serial peduncles	pleuroproctic	below second ceratal cluster or between 2d and 3d ceratal clusters		absent	denticulate	triserial	triangular with small conical compressed non-depressed or slightly depressed cusp and denticles on each side	wide triangular with long outer basal process, denticles strong inner or absent	bent or convoluted	1 proximal or 2 proximal and distal stalked	indistinct or granulated	short or moderately long	conical	Central Atlantic, Mediterranean, temperate eastern Pacific
Luisella babai (Schmekel, 1972)	Luisella babai (Schmekel, 1972)	20 mm	narrow	Completely reduced	perfoliate	in groups	serial peduncles	pleuroproctic	between second and third ceratal clusters	Body white, tips of cerata and rhinophores orange	not described	up to 5 rows of denticles	24x1.1.1	triangular, small conical compressed cusp, 8-10 denticles on each side	wide trianglular, with long outer basal process, strong conical cusp, 6-8 inner denticles	convoluted	1 proximal	granulated	moderately long	conical	Mediterranean	Schmekel, 1972 [for 1970]
Luisella bulbosa (Ortea, Espinosa, 1998)	Flabellina bulbosa Ortea, Espinosa, 1998		narrow	Completely reduced	rugose	in groups	serial peduncles	pleuroproctic			not decribed	not decribed	not decribed	not decribed	not decribed	not decribed	not decribed	not decribed	not decribed	not decribed	Cabo Verde, Azores	this study
Luisella engeli (Marcus & Marcus, 1968)	Flabellina engeli Marcus & Marcus, 1968	20 mm	narrow	Completely reduced	perfoliate	in groups	serial peduncles	pleuroproctic	lateral, below second ceratal cluster	Body translucent white to greyish or bluish with large white to light-yellow spots between cerata clusters, rhinophores and oral tentacles. Rhinophores with beige pigmentation and brown band in middle, oral tentacles with white tips, cerata with orange subapical bands	not described	up to 4 rows of denticles	19-20x1.1.1	triangular, small conical cusp, sligtly compressed, sligtly depressed or elevated, 6-11 denticles on each side	wide trianglular, with long outer basal process, strong conical cusp, 5-10 inner denticles	bent	1 proximal	indistinct	short	conical	Caribbean Sea, Brazil	Marcus & Marcus, 1968; Dacosta et al., 2007; this study
Luisella telja (Marcus & Marcus, 1967)	Samla telja (Marcus & Marcus, 1967)	24 mm	narrow	Completely reduced	perfoliate	in groups	serial peduncles	pleuroproctic	lateral, below second ceratal cluster	Body light pink to cream or bright orange, with numerous white dots and small spots. Rhinophores yellow or brown with white tip, cerata brownish pink	not described	up to 5 rows of denticles	17-31x1.1.1	triangular, small conical compressed cusp, 8-10 denticles on each side	wide trianglular, with long outer basal process, strong conical cusp, 0-12 inner denticles	bent	2, simple proximal and stalked distal	indistinct	short	conical	Gulf of California, Galapagos Islands	Gosliner, 1994; this study
Luisella llerae (Ortea, 1989)	Flabellina llerae Ortea, 1989	20 mm	narrow	Completely reduced	perfoliate	in groups	serial peduncles	pleuroproctic	between second and third ceratal clusters	pale pink to pale violet body. Oral tentacles tips covered with opaque white pigment. Rhinophores brownish with white subapical band and purple tip. Cerata with opaque white line on anterior side along whole length and purple cnidosac area	not described	up to 7 rows of denticles	23x1.1.1	triangular, small conical compressed cusp, 10-11 denticles on each side	triangular, smooth	not described	not described	not described	not described	not described	Cape Verde, Princepe Island	Ortea, 1989
APATAIDAE
Apata			narrow	Completely reduced	annulate	in groups	comb-shaped peduncles	pleuroproctic in higher acleioproctic position				single row of denticles	triserial	with small conical compressed non-depressed cusp and denticles on each side	wide triangular, smooth	small, ovate	1, distal, with long stalk	indistinct	long, looped	conical, unarmed	North Pacific
Apata pricei (MacFarland, 1966)	Apata pricei (MacFarland, 1966)	15 mm	narrow	completely reduced	annulate	in groups	comb-shaped peduncles	pleuroproctic in higher acleioproctic position	on right side between six and seven ceratal rows	Body whitish and translucent. Digestive gland diverticula greenish at base and first half and light brownish-dark reddish toward top of cerata. Rhinophores oral tentacles, and subapical parts of cerata covered dorsally with white pigment	not described	single row of denticles	18-23x1.1.1	triangular, small conical compressed non-depressed cusp, 7-13 denticles on each side	wide triangular with long outer basal process, smooth	compact	distal with long stalk	indistinct	long, looped	conical	NW Pacific	Korshunova et al., 2017; this study
Tularia			narrow	completely reduced	wrinkled	in groups	comb-shaped peduncles	pleuroproctic in higher acleioproctic position				two rows of denticles	triserial	triangular, small conical compressed non-depressed cusp, up to 9 denticles on each side	wide triangular with long outer basal process, smooth	sausage-shaped	1, distal stalked	indistinct	short	conical	New Zealand, Australia
Tularia bractea (Burn, 1962)	Tularia bractea (Burn, 1962)	16.5 mm	narrow	completely reduced	wrinkled	in groups	comb-shaped peduncles	pleuroproctic in higher acleioproctic position	interhepatic space, high position	Body translucent, pale yellow, cerata pale greenish yellow to yellowish brown, with irregular opaque white speckles. Rhinophores and oral tentacles with white tips	present	two rows of denticles	26-27x1.1.1	triangular, small conical compressed non-depressed cusp, up to 9 denticles on each side	wide triangular with long outer basal process, smooth	sausage-shaped	1, distal stalked	indistinct	short	conical	New Zealand, Australia	Burn, 1962; Miller, 1971
PISEINOTECIDAE
Pacifia			narrow	Completely reduced	smooth	in groups	low elevations	pleuroproctic towards acleioproctic position			present	tubecles or single row of denticles	uniserial	narrow to broad non-compressed conical cusp elevated cusp with denticles on each side	absent	wide, folded	2 stalked, simple	distinct	short	conical, unarmed	NE Pacific
Pacifia amica Korshunova et al., 2017	Pacifia amica Korshunova et al., 2017	6.5 mm	narrow	completely reduced	smooth	in groups	low elevations	pleuroproctic towards acleioproctic position	on right side below second large ceratal clusters	Body colour translucent white, cerata orange red to light pink with scattered white spots and translucent tips. Oral tentacles with opaque white lines, which fuse in the middle of head and into mid-dorsal line continuing to the tail	Not described?	weak tubercles	28x0.1.0	triangular, narrow non-compressed cusp with small denticles, with up to six denticles on each side	No lateral teeth	wide, folded twice	2, distal long, stalked with reservoir, proximal oval	thick	short	conical	Washington, NE Pacific	Korshunova et al., 2017
Pacifia goddardi (Gosliner, 2010)	Pacifia goddardi (Gosliner, 2010)	15 mm	narrow	completely reduced	smooth	in groups	low elevations	pleuroproctic	in the middle of interhepatic space	Body colour translucent white, cerata salmon-colored with bright yellowish tips and subapical purple-orange band. Rhinophores and oral tentacles similar to body color	present	single row of denticles	30x0.1.0	broad with long wide non-compressed conical cusp and 7-8 elongate denticles on each side	No lateral teeth	voluminous, folded	2, distal stalked with reservoir, proximal pyriform with long duct	wide, sausage-shaped	short	conical, unarmed	California	Gosliner, 2010
Unidentia			narrow	Completely reduced	smooth	in groups	low elevations	pleuroproctic in higher acleioproctic position in most cases			present	one to several rows of denticles	uniserial	narrow to broad non-compressed conical cusp elevated cusp with denticles on each side	absent	wide and folded	one or two proximal	thick or not distinct	short	lobed or conical, armed	tropical Pacific
Unidentia angelvaldesi Millen & Hermosillo, 2012	Unidentia angelvaldesi Millen & Hermosillo, 2012	20 mm	Narrow	completely reduced	smooth	in groups	low elevations	pleuroproctic in higher acleioproctic position	on tall slender papilla, interhepatic space, anterior to first posthepatic row	body translucent with a faint red tint with opaque white pigment and three purple lines running along body (mid-dorsal and two underneath cerata) and fusing behind cerata in broad strip. Cerata darker red to orange, subapical purple rings, white tips. Basal one-third of the rhinophores similar to body color, followed by band of opaque white, short band of ground color followed by short band of pu…	present	one row of blunt denticles with ramifications	28-35x0.1.0	triangular with projecting cusp, with 4-7 denticles on each side	No lateral teeth	wide, folded	1 proximal	short, curved, tubular	short	with two unequal lobes, armed	eastern Pacific (type locality), records in tropical West Pacific need verification with molecular data	Millen & Hermosillo, 2012
Unidentia aliciae Korshunova et al., 2019	Unidentia aliciae Korshunova et al., 2019	7.2 mm (fixed)	narrow	completely reduced	smooth	in groups	in groups	pleuroproctic towards acleioproctic position	on right side below second large ceratal clusters	Body colour creamy-yellowish with interrupted violet mid-dorsal line and two lines underneath cerata, purple spot between rhinophores and oral tentacles. Cerata light creamy to pinkish with white bands on tips and subapical violet bands, sometimes with opaque white specks in upper half. Rhinophores similar to body colour dense opaque with white band at tips. Oral tentacles with dense broad violet…	present	rows of blunted denticles	30x0.1.0	triangular with smooth non-compressed relatively broad central cusp, with up to 6 lateral denticles	No lateral teeth	thin, folded several times	2, proximal, different in size, larger with additional basal chamber	very thick	short	conical, armed	Koh Tao, Thailand	Korshunova et al., 2019
Unidentia sandramillenae Korshunova et al., 2017	Unidentia sandramillenae Korshunova et al., 2017	7 mm (fixed)	relatively narrow	completely reduced	smooth	in groups	low elevations	pleuroproctic towards acleioproctic position	on right side below second large ceratal clusters	Body colour translucent white with violet hue, purple thin mid-dorsal line. Cerata similar in color to body with subapical purple rings. Oral tentacles covered in purple pigment nearly half their length	present	denticles in clusters	25x0.1.0	triangular with smooth non-compressed cusp sometimes bearig vestigial senticles (anterior teeth), with up to eight lateral denticles on each side	No lateral teeth	voluminous, folded twice	2, proximal	thick	short	conical, armed	Indonesia, Indo-West Pacific (?)	Korshunova et al., 2017
Unidentia nihonrossija Korshunova et al., 2017	Unidentia nihonrossija Korshunova et al., 2017	4.5 mm (fixed)	relatively narrow	completely reduced	smooth	in groups	low elevations	pleuroproctic	on right side below second large ceratal clusters	Body colour whitish with light violet dispersed mid-dorsal band, reddish orange cerata with subapical broad opaque white line. Rhinophores and oral tentacles light violet	present	several rows of ridge-shaped denticles	39x0.1.0	elongate-triangular with short broad non-compressed cusp, with 4-7 denticles on each side	No lateral teeth	convoluted, whorled	2, proximal	not distinct	relatively long	narrow conical, armed	Honshu, Pacific side of middle Japan	Korshunova et al., 2017
Unidentia kiku Korshunova, Fletcher & Martynov, 2025	Unidentia kiku Korshunova, Fletcher & Martynov, 2025	13 mm	narrow	completely reduced	smooth	in groups	low elevations	pleuroproctic towards acleioproctic position	on right side below second large ceratal cluster	Body translucent dark orange with thin purple middorsal line. Cerata dark pinkish to light brownish with spots of white pigment, subapical purple rings and yellowish tips. Rhinophores and oral tentacles with purple pigment on apices and with irregular white spots in the basal parts towards the tips.	not described	denticles in clusters	30x0.1.0	elongate-triangular with widened in the middle and distinctly narrowed toward the tip non-compressed cusp, with up to 7 denticles on each side	No lateral teeth	voluminous, bent	2, proximal	thick	short	conical, armed	Okinawa, Japan	Korshunova, Fletcher & Martynov, 2025
Piseinotecus			narrow	completely reduced	smooth	in groups	low elevations or simple peduncles	acleioproctic				smooth to 1 row of denticles	uniserial	broad non-compressed central cusp with 5-8 denticles on each side	no lateral teeth	broad bean-shaped	proximal present, distal present or absent	not distinct / widened	short to long	unarmed	temperate to tropical Atlantic, western Indian Ocean
Piseinotecus soussi Tamsouri et al., 2014	Piseinotecus soussi Tamsouri et al., 2014	13 mm (fixed)	narrow	Completely reduced	smooth	in groups	low elevations	acleioproctic		The body color, including the smooth rhinophores and oral tentacles is pinkish-purple, though the apical region of oral tentacles and rhinophores is translucent. The ramifications of the digestive gland are ochre or dark brown and end in a hyaline white cnidosac. The surface of some cerata has pinkish-purple pigmentation. Their subapical zone is dotted with small opaque white spots	not described	smooth	27x0.1.0	broad non-compressed central cusp with 5-8 denticles on each side	no lateral teeth	broad bean-shaped	2, proximal and distal	not distinct	short	conical, unarmed	Atlantic coast of Marocco, Spain, Italy	Tamsouri et al., 2014
Piseinotecus divae Er. Marcus, 1955	Piseinotecus divae Er. Marcus, 1955	5 mm	narrow	Completely reduced	smooth	in groups	simple peduncles	acleioproctic	between the first and second group of ceratal clusters	The body color is grayish white. The ramifications of the digestive gland are greenish gray	not described	1 row of denticles	12x0.1.0	non-compressed central cusp with up to 12 denticles on each side	no lateral teeth	broad bean-shaped	1, proximal, with long duct	distinct bulb	short	conical, unarmed	The littoral of the São Sebastião Isl., Brazil	Marcus, 1955
Piseinotecus ernestina Ortea & Moro, 2020	Piseinotecus ernestina Ortea & Moro, 2020	4.5 mm	narrow	Completely reduced	smooth	in groups	simple peduncles	acleioproctic	between the first and second group of ceratal clusters	The body color pinkish purple with scattered red dots visible under magnification. The tail is opaque violet. The ramifications of the digestive gland are bright red. The cerata with milky-white apical zone and translucent tip	not described	1 row of denticles	21x0.1.0	non-compressed central cusp with 6-7 denticles on each side	no lateral teeth	not described	not described	not described	not described	not described	Cabo Verde Isles	Ortea & Moro, 2020
Piseinotecus gonja Edmunds, 1970	Piseinotecus gonja Edmunds, 1970	5 mm	narrow	Completely reduced	smooth	in groups	low elevations	acleioproctic	between the first and second group of ceratal clusters	The body color is pale brown or yellowish-brown, with scattered purple-brown or red-brown spots on the body and the bases of rhinophores. The dorsal surface with irregularly shaped cream and brown spots. The head with dense patch of cream colour, the rhinophores and oral temtacles cream with translucent tips and dark green subapical rings. The ramifications of the digestive gland are brown or pal…	not described	not described	17x0.1.0	non-compressed central cusp with 6-9 denticles on each side, huge basal processes	no lateral teeth	saccate	2, proximal long, distal as an expanded portion of oviduct	distinct, U-shaped	short, prostatic	small, conical	Oysterbay, Dar es Salaam, Tanzania	Edmunds, 1970
Piseinotecus kima Edmunds, 1970	Piseinotecus gonja kima Edmunds, 1970	5 mm	narrow	Completely reduced	smooth	in groups	low elevations	acleioproctic	between the first and second group of ceratal clusters	Body transparent with scattered orange-yellow and white spots over the dorsal side and the basal halves of the rhinophores. The oral tentacles with white spots at their bases, followed by white ring, pale green ring and white broad ring towards the tips, the latter are clear. The rhinophores with white and orange spots at their bases, followed by pale green and broad white bands towards the tip, …	not described	1 row of denticles	17x0.1.0	non-compressed central cusp with 7-9 denticles on each side, huge basal processes	no lateral teeth	saccate	2, proximal long, distal as an expanded portion of oviduct	distinct, U-shaped	short, prostatic	small, conical	Ladder Cove, Dar es Salaam, Tanzania	Edmunds, 1970
Piseinotecus minipapilla Edmunds, 2015	Piseinotecus minipapilla Edmunds, 2015	4 mm	narrow	Completely reduced	smooth	anterior in groups, posterior in short rows	low elevations	acleioproctic	In front of the second group of cerata	Body pale grey tinged orange-brown especially on head with sparse circular white spots scattered over body, white patch with yellow center between rhinophores in two largest specimens. Oral tentacles tinged orange-brown. Rhinophores pale grey, tinged yellow in smallest specimen with white patch on basal inner side, white spots in basal half, followed by band tinged orange-brown, distal region whi…	not described	not described	13x0.1.0	non-compressed central cusp with 5 denticles on each side	no lateral teeth	kidney-shaped	2, proximal and distal	U-shaped	long, looped	slender, unarmed	Kpone Bay, Ghana	Edmunds, 2015
Piseinotecus sphaeriferus (Schmekel, 1965)	Piseinotecus sphaeriferus (Schmekel, 1965)	5-6 mm	narrow	Completely reduced	smooth	in groups	simple peduncles	acleioproctic	Behind the first group of cerata	Body pale grey with zero or 1–3 circular white spots on each of head, back, sides and bases of cerata; oral tentacles and rhinophores with a few white spots distally. Cerata pale grey with a few subepidermal white spots distally below white cnidosac, larger cerata with 2–3 black spots in this region and with a spherical green spot at the base, digestive gland in cerata pale brown with some reddis…	not described	1 row of denticles	9x0.1.0	non-compressed central cusp with 7-9 denticles on each side	no lateral teeth	slender looped	1, proximal circular	distinct, U-shaped	short, prostatic	broad, conical	Mediterranean, Canaries, Ghana	Schmekel, 1965; Edmunds, 1977; 2015; Ortea et al., 2003; Ballesteros, Madrenas & Pontes, 2015
NOTAEOLIDIIDAE
Notaeolidia			wide	continuous	irregular folds to annulate	in rows	directly to notum	pleuroproctic				smooth	polyserial	broad, with elongate non-depressed non-compressed central cusp and denticles on each side	from curved and highly denticulate triangles to smooth and theen triangular outermost teeth	indistinct	1, separate duct	not distinct	king, convoluted	conical or penial collar present	Antarctic
Notaeolidia depressa Eliot, 1905	Notaeolidia depressa Eliot, 1905	65 mm (fixed)	wide	continuous	with irregular folds	in rows	directly to notum	pleuroproctic	in the middle of the lateral right side	Body translucent white; cerata brown or red with white tips. Rhinophores and oral tentacles similar to bosy color, white-tipped. Foot margin sometimes with white pigmentation.	not described	smooth	10-22x2-5.1.2-5	Broad, with long median cusp and about 6 to 8 lateral denticles on each side	Laterals diminishing in size and narrowing towards radula edge, triangular, with row of strong denticles on inner side, sometimes with serrations or single denticles on outer side. Outermost laterals smooth.	indistinct	1, small, roundish	not distinct	very long, narrowly coiled	conical, unarmed	Antarctic Peninsula,Weddel Sea	Wägele, 1990
Notaeolidia gigas Eliot, 1905	Notaeolidia gigas Eliot, 1905	70 mm (crawling), 60 mm (resting)	wide	continuous	annulate (extended) or wrinkled (contracted)	in rows	directly into notum	pleuroproctic	in the middle of the lateral right side	Body translucent to milky white, cerata deep purple to light brown, tips with white pigmentation. Rhinophores and oral tentacles similar to body color with white pigmentation on tips. White spot between oral tentacles.	not described	smooth	20x4.1.4	Broad, with long median cusp and up to 8 lateral denticles on each side	Laterals diminishing in size and narrowing towards radula edge, triangular, with denticles on inner side. Serrations and denticles on outer side absent.	indistinct	1, round, with thick walls	not distinct	long, narrowly coiled	conical	Antarctic Peninsula	Wägele, 1990
Notaeolidia schmeckelae Wägele, 1990	Notaeolidia schmeckelae Wägele, 1990	135 mm	wide	continuous	with irregular folds	in rows	directly to notum	pleuroproctic	in the middle of the lateral right side	Body milky white, cerata brown with white tips. Rhinophores milky white with a tint of yellow. Oral tentacles milky white with white tips.	not described	smooth	18-31x5-7.1.5-7	broad as long (or broader) with strong median cusp, with ca. 10 denticles on each side	Laterals diminishing in size and narrowing towards radula edge, triangular with broad base, a strong cusp, with row of denticles on inner side, sometimes with irregular serrations on outer side. Outermost laterals more or less elongated plate, smooth.	indistinct	1, small, hardly visible	not distinct	very long, coiled	indistinct, exterior genital lobe instead	Weddel Sea	Wägele, 1990

## Sheet: References
References
Baba, K. (1987). A new species of Coryphella from Toyama Bay, Japan (Nudibranchia: Flabellinidae s.l.). Venus (Japanese Journal of Malacology), 46(3), 147-150.
Ballesteros, M., Madrenas, E., & Pontes, M. (2015). "Piseinotecus sphaeriferus" in OPK-Opistobranquis. Retrieved 17.06.2025 from https://opistobranquis.info/en/?p=18741
Bergh, L. S. R. (1886). VIII. Die Nudibranchien Gesammelt warhrend der fahrten des “Willem-Barents” in das nördliche Eismeer. Bijdragen tot de Dierkunde afleverung, Amsterdam. Onderzoekingstochter van de “Willem-Barents” Exped. Gedeelte, 13(4), 1-37.
Bergh, L. S. R. (1902). I. Gasteropoda Opisthobranchiata. In T. Mortensen (Ed.), The Danish Expedition to Siam 1899-1900 (pp. 153-218). Copenhagen: Bianco Lunos Bogtrykkeri.
Bergh, L. S. R. (1904). Malacologische Untersuchungen. Theil 6. Lieferung 1. Nudibranchiata. In Reisen im Archipel der Philippinen von Dr. Carl Gottfried Semper. Wissenschaftliche Resultate (Vol. 9, pp. 1-56). Wiesbaden: C.W. Kreidel's Verlag.
Bergh, L. S. R. (1905). Die Opisthobranchiata der Siboga-expedition (M. Weber Ed.). Leiden: E.J. Brill.
Burn, R. (1957). On some opisthobranchia from Victoria. Journal of the Malacological Society of Australia, 1(1), 11-29.
Burn, R. (1962). Descriptions of Victorian nudibranchiate Mollusca, with a comprehensive review of the Eolidacea. Memoirs of the National Museum, Melbourne, 25, 95-128.
Burn, R. (1964). Descriptions of Australian Eolidacea (Mollusca: Opisthobranchia) 2. The genera Nossis, Eubranchus, Trinchesia and Toorna. Journal of the Malacological Society of Australia, 1(8), 10-22.
Calado, G., Ortea, J., & Caballer, M. (2005). A new species of the genus Flabellina Voigt 1834 (Mollusca: Nudibranchia) from the Cape Verde Islands. Journal of Conchology, 38(6), 663-671.
Cervera, J. L., García-Gómez, J. C., & García, F. J. (1987). Una nueva especie de Piseinothecus Marcus, 1955 del litoral ibérico. Bollettino Malacologico, 22(9-12), 215-222.
DaCosta, S., Cunha, C. M., Simone, L. R. L., & Schrödl, M. (2007). Computer-based 3-dimensional reconstruction of major organ systems of a new aeolid nudibranch subspecies, Flabellina engeli lucianae, from Brazil (Gastropoda: Opisthobranchia). Journal of Molluscan Studies, 73(4), 339-353. doi:10.1093/mollus/eym035
Edmunds, M. (1970). Opisthobranchiate Mollusca from Tanzania. II. Eolidacea (Cuthonidae, Piseinotecidae and Facelinidae). Proceedings of the Malacological Society of London, 39, 15-57.
Edmunds, M. (1977). Larval development, oceanic currents, and origins of the opisthobranchiate fauna of Ghana. Journal of Molluscan Studies, 43, 301-308.
Edmunds, M. (1989 [for 1986]). Flabellina evelinae, a new species of eolid mollusc from Nigeria. Boletim de Zoologia Universidade de São Paulo, 10, 153-158.
Edmunds, M. (2015). Opisthobranchiate Mollusca from Ghana: Flabellinidae, Piseinotecidae, Eubranchidae & Embletoniidae. Journal of Conchology, 42(2), 105-124.
Ekimova, I. A. (2022). Ekimova, I. A. (2022). A new species of the genus Coryphella (Gastropoda: Nudibranchia) from the Kuril Islands. Ruthenica, 21(1), 41-48.
Ekimova, I. A., Antokhina, T. I., & Schepetov, D. M. (2019). “Invasion” in the Russian Arctic: is global Climate Change a real driver? A remarkable case of two nudibranch species. Ruthenica, 29(2), 103-113.
Ekimova, I. A., Antokhina, T. I., & Schepetov, D. M. (2020). Molecular data and updated morphological description of Flabellina rubrolineata (Nudibranchia: Flabellinidae) from the Red and Arabian seas. Ruthenica, 30(4), 183-194.
Ekimova, I. A., Deart, Y. V., Antokhina, T. I., Mikhlina, A. L., & Schepetov, D. M. (2022). Stripes matter: Integrative systematics of Coryphellina rubrolineata species complex (Gastropoda: Nudibranchia) from Vietnam. Diversity, 14(4), 294.
Ekimova, I. A., Schepetov, D. M., Green, B., Stanovova, M. V., Antokhina, T. I., Gosliner, T. M., . . . Valdés, Á. (2024). Scaling the high latitudes: evolution, diversification, and dispersal of Coryphella nudibranchs across the Northern Hemisphere. Molecular Phylogenetics and Evolution, 201, 108214.
Ekimova, I. A., Stanovova, M. V., Mikhlina, A. L., Chichvarkhina, O. V., & Schepetov, D. M. (2025). A combination of historical collections and newly obtained molecular data contributes to the revision of the genus Ziminella (Nudibranchia: Cladobranchia). Ruthenica, 35(2), 99-118.
Ekimova, I. A., Valdés, Á., Stanovova, M. V., Mikhlina, A. L., Antokhina, T. I., Neretina, T. V., . . . Schepetov, D. M. (2021). Connected across the ocean: taxonomy and biogeography of deep-water Nudibranchia from the Northwest Pacific reveal trans-Pacific links and two undescribed species. Organisms Diversity & Evolution, 21, 753-782.
Eliot, C. N. E. (1907). Nudibranchs from New Zealand and the Falkland Islands. Proceedings of the Malacological Society of London, 7(6), 327-361.
Fischer, M. A., van der Velde, G., & Roubos, E. W. (2007). Morphology, anatomy and histology of a new species of Flabellina Voigt, 1834 (Opisthobranchia: Aeolidoidea) from the Chilean coast. Animal Biology, 57(4), 363-391.
Furfaro, G., Salvi, D., Mancini, E., & Mariottini, P. (2018). A multilocus view on Mediterranean aeolid nudibranchs (Mollusca): systematics and cryptic diversity of Flabellinidae and Piseinotecidae. Molecular Phylogenetics and Evolution, 118, 13-22. doi:10.1016/j.ympev.2017.09.001
Furfaro, G., Salvi, D., Trainito, E., Vitale, F., & Mariottini, P. (2021). When morphology does not match phylogeny: the puzzling case of two sibling nudibranchs (Gastropoda). Zoologica Scripta, 50(4), 439-454. doi:10.1111/zsc.12484
García-Gómez, J. C. (1984). A new species of Flabellina (Gastropoda, Nudibranchia) from the Gibraltar Strait (Southern Spain). Vie et Milieu, 34(1), 61-64.
García-Gómez, J. C., & Cervera, J. L. (1989). A new species of the aeolid genus Flabellina (Nudibranchia) from the Strait of Gibraltar. Journal of Molluscan Studies, 55, 411-417.
Gofas, S., Moreno, D., & Salas, C. (2011). Moluscos marinos de Andalucía, vol. II–clase Gastropoda (Heterobranchia), clase Bivalvia, clase Scaphopoda, clase Cephalopoda, glosario e índices (Vol. 2). Málaga: Universidade de Málaga Servicio de Publicaciones e Intercambio Científico.
Gosliner, T. M. (1991). The opisthobranch gastropod fauna of the Galápagos Islands. In M. J. James (Ed.), Galápagos Marine Invertebrates. Taxonomy, Biogeography, and Evolution in Darwin’s Islands (1st ed., pp. 281-305). New York: Springer New York.
Gosliner, T. M. (1994). New records of Flabellinidae (Opisthobranchia: Aeolidacea) from the tropical Americas, with descriptions of two new species. Proceedings of the California Academy of Sciences, 48(9), 171-183.
Gosliner, T. M. (2010). Two new species of nudibranch mollusks from the coast of California. Proceedings of the California Academy of Sciences, 61(16), 623-631.
Gosliner, T. M., & Behrens, D. W. (1986). Two new species and genera of aeolid nudibranchs from the tropical eastern Pacific. Veliger, 29(1), 101-113.
Gosliner, T. M., & Griffiths, R. J. (1981). Description and revision of some South African Aeolidacean Nudibranchia (Mollusca, Gastropoda). Annal of the South African Museum, 84(2), 105-150.
Gosliner, T. M., & Kuzirian, A. M. (1990). Two new species of Flabellinidae (Opisthobranchia: Aeolidacea) from Baja California Proceedings of the California Academy of Sciences, 47(1), 1-15.
Gosliner, T. M., & Willan, R. C. (1991). Review of the Flabellinidae (Nudibranchia: Aeolidacea) from the Tropical Indo-Pacific, with the descriptions of five new species. Veliger, 34(2), 97-133.
Hadfield, M. G. (1963). Coryphella parva n. sp., a new Nudibranchiate mollusc from the Øresund. Videnskabelige Meddelelser fra Dansk Naturhistorisk Forening, 125, 371-376.
Hermosillo, A., & Valdés, Á. (2007). Five new species of aeolid nudibranchs (Mollusca, Opisthobranchia) from the tropical eastern Pacific. American Malacological Bulletin, 22(1), 119-137.
Hirano, Y. J., & Kuzirian, A. M. (1991). A new species of Flabellina (Nudibranchia: Aeolidacea) from Oshoro Bay, Japan. Veliger, 34(1), 48-55.
Hirano, Y. J., & Thompson, T. E. (1990). Flabellinid nudibranchs from the Bay of Naples, with a description of a new species, Flabellina ischitana. Journal of Molluscan Studies, 56(3), 345-354.
Korshunova, T., Fletcher, K., & Martynov, A. (2025). The endless forms are the most differentiated — how taxonomic pseudo-optimization masked natural diversity and evolution: the nudibranch case. Zoological Journal of the Linnean Society, 204(4), zlaf057
Korshunova, T., Martynov, A., Bakken, T., Evertsen, J., Fletcher, K., Mudianta, I. W., . . . Picton, B. (2017). Polyphyly of the traditional family Flabellinidae affects a major group of Nudibranchia: aeolidacean taxonomic reassessment with descriptions of several new families, genera, and species (Mollusca, Gastropoda). ZooKeys, 717, 1-139. doi:10.3897/zookeys.717.21885
Korshunova, T., Mehrotra, R., Arnold, S., Lundin, K., Picton, B., & Martynov, A. (2019). The formerly enigmatic Unidentiidae in the limelight again: a new species of the genus Unidentia from Thailand (Gastropoda: Nudibranchia). Zootaxa, 4551(5). doi:10.11646/zootaxa.4551.5.4
Kuzirian, A. M. (1977). The rediscovery and biology of Coryphella nobilis Verrill, 1880 in New England (Gastropoda: Opisthobranchia). Journal of Molluscan Studies, 43, 230-240.
Kuzirian, A. M. (1979). Taxonomy and biology of four New England coryphellid nudibranchs (Gastropoda: Opisthobranchia). Journal of Molluscan Studies, 45, 239-261.
Marcus, E. (1955). Opisthobranchia from Brazil. Boletim da Faculdade de Filosofia, Ciências e Letras da Universidade de São Paulo (Zoologia), 20(20), 89-261.
Marcus, E. d. B.-R. (1976). Opisthobranchia von Santa Marta, Colombia. Studies on the Neotropical Fauna & Environment, 11(1-2), 119-150.
Marcus, E. d. B.-R., & Marcus, E. (1968). Flabellina engeli, a new nudibranch from Curaçao. Beaufortia, 15(200), 139-142.
Martynov, A., & Korshunova, T. (2025). Hidden diversity of the North Pacific prompts reorganization of the taxonomic system. Moscow: Neptune.
Meyers-Muñoz, M. A., Roubos, E. W., & Van der Velde, G. (2009). Morphology and distribution of Flabellina falklandica (Eliot, 1907) (Nudibranchia, Aeolidina) from the Chilean coast. Basteria, 73(4-6), 123-132.
Millen, S. V., & Hamann, J. C. (2006). A new nudibranch species, genus Flabellina (Opisthobranchia: Aeolidacea) from the Caribbean with redescriptions of F. verta (Marcus 1970), and F. dushia (Marcus and Marcus, 1963). Proceedings of the California Academy of Sciences, 57(30), 925-936.
Millen, S. V., & Hermocillo, A. (2007). The genus Flabellina Voight, 1834 (Mollusca: Opisthobranchia) from Bahía de Banderas (Pacific Coast of Mexico) with ecological observations, the description of a new species, and the redescription of Flabellina cynara. Proceedings of the California Academy of Sciences, 58(26), 543-559.
Millen, S. V., & Hermocillo, A. (2012). Three new species of aeolid nudibranchs (Opisthobranchia) from the Pacific coast of Mexico, Panama, and the Indopacific, with a redescription and redesignation of a fourth species. Veliger, 51(3), 145-164.
Miller, M. C. (1971). Aeolid nudibranchs (Gastropoda : Opisthobranchia) of the families Flabellinidae and Eubranchidae from New Zealand waters. Zoological Journal of the Linnean Society, 50, 311-337.
Odhner, N. H. (1907). Northern and Arctic invertebrates in the collection of the Swedish State Museum (Riksmuseum). III. Opisthobranchia and Pteropoda. Kungl. Svenska Vetenskaps Akademiens Handlingar, Neue Følge, 41(4), 1-113.
Ortea, J. (1989). Descripción de algunos Moluscos Opistobranquios nuevos recolectados en el Archipiélago de Cabo Verde. Publicações Ocasionais da Sociedade Portuguesa de Malacologia, 13, 17-34.
Ortea, J., & Espinosa, J. (1998). Estudio de nueve especies del género Flabellina Voight, 1834 (Mollusca: Nudibranchia) colectadas en Angola, Cabo Verde, Costa Rica, Cuba y Portugal, con la descripción de tres especies nuevas. Avicennia, 8-9, 135-148.
Ortea, J., & Moro, L. (2020). Tres aeolidáceos con ceratas rojos (aeolirrojos) de la islas de Cabo Verde (Mollusca: Nudibranchia). Avicennia, 26, 35-40.
Ortea, J., Moro, L., Caballer, M., & Bacallado, J. J. (2003 [for 2002]). Resultados científicos del Proyecto “Macaronesia 2000” Chinijo-2002: moluscos opistobranquios. Revista de la Academia Canaria de Ciencias (Folia Canariensis Academiae Scientiarum), 14(3-4), 165-180.
Picton, B. (1980). A new species of Coryphella (Gastropoda: Opisthobranchia) from the British Isles. Irish Naturalists' Journal, 20(1), 15-19.
Pola, M., Carmona, L., Calado, G., & Cervera, J. L. (2015). new nudibranch, Flabellina albomaculata sp. nov. (Flabellinidae), from the Cape Verde Archipelago with comparisons among all eastern Atlantic violet Flabellina spp. Marine Biology Research, 11(2), 218-222.
Roginskaya, I. S. (1987). Order Nudibranchia Blainville, 1814. In Y. I. Starobogatov & A. D. Naumov (Eds.), Molluscs of the White Sea (Vol. 151, pp. 155-201). Leningrad: Nauka.
Sales, L., Delgado, M., Queiroz, V., Padula, V., Sampaio, C. L. S., & Johnsson, R. (2011). First record of Flabellina dana Millen and Hamann, 2006 (Mollusca: Nudibranchia) in the South Atlantic Ocean. Check List, 7(6), 880-882.
Schmekel, L. (1965). Calmella sphaerifera n. sp., ein neuer Aeolidier aus dem Mittelmeer (Gastr. Opisthobranchia). Pubblicazioni della Stazione Zoologica di Napoli, 34(3), 452-461.
Schmekel, L. (1972 [for 1970]). Flabellina babai n. sp., ein neuer Aeolidier (Gastr. Nudibranchia) aus dem Mittelmeer. Pubblicazioni della Stazione Zoologica di Napoli, 38, 316-327.
Schmekel, L., & Portmann, A. (1982). Opisthobranchia des Mittelmeeres, Nudibranchia und Saccoglossa (Vol. 40). Berlin: Springer-Verlag.
Schrödl, M. (1996). Nudibranchia y Sacoglossa de Chile: morfologia externa y distribucion. Gayana Zoologia, 60(1), 17-62.
Schulze, A., & Wägele, H. (1998). Morphology, anatomy and histology of Flabellina affinis (Gmelin, 1791) (Nudibranchia, Aeolidoidea, Flabellinidae) and its relation to other Mediterranean Flabellina species. Journal of Molluscan Studies, 64, 195-214.
Tamsouri, N., Carmona, L., Moukrim, A., & Cervera, J. L. (2014). Description of a new species of Piseinotecus (Gastropoda, Heterobranchia, Piseinotecidae) from the northeastern Atlantic Ocean. Bulletin of Marine Science, 90(4), 991-997.
Valdés, Á., Lundsten, L., & Wilson, N. G. (2018). Five new deep-sea species of nudibranchs (Gastropoda: Heterobranchia: Cladobranchia) from the Northeast Pacific. Zootaxa, 4526(4), 401-433.
Vérany, G. B. (1846). Catalogo degli animali invertebrati marini del Golfo di Genova e Nizza. Genova: Tipografia Ferrando.
Verrill, A. E. (1900). The nudibranchs and naked tectibranchs of the Bermudas. Transactions of the Connecticut Academy of Arts & Sciences, 10, 545-550.
Volodchenko, N. I. (1946). New species of Nudibranchiata from the Arctic Ocean. Trudy Dreifuiushchei ekspeditsii Glavseymorputi na ledokol' nom parakhode G. Sedov 1937-1940, 3, 323.
Wägele, H. (1990). Revision of the Antarctic genus Notaeolidia (Gastropoda, Nudibranchia), with a description of a new species. Zoologica Scripta, 19(3), 309-330.
Wirtz, P. (2004). A note on nudibranchs (Mollusca: Opisthobranchia) from Príncipe Island (eastern central Atlantic). Arquipélago, Boletim da Universidade dos Açores Ciencias Biologicas e Marinhas, 21A, 81-82.
