# Supplementary material for: Neither “lumpers” nor “splitters”: A global revision of Flabellinidae s.l. nudibranchs (Gastropoda: Heterobranchia: Nudibranchia)
Source: PLoS One. 2026 May 20;21(5):e0347759. doi: 10.1371/journal.pone.0347759 (PMC13189321; doi:10.1371/journal.pone.0347759)
Supplement: S4 Table — (XLSX) [file pone.0347759.s005.xlsx]

## Sheet: MatrixOutput
Chlamylla_atypica_ZMMU_Op_487
Chlamylla_borealis_Sh2_1	0.0285714
Chlamylla_borealis_Sh2_2	0.0228571	0.00571429
Chlamylla_borealis_Sh2_3	0.0228571	0.00571429	0
Chlamylla_intermedia_ZMMU_Op_480	0.0285714	0.0457143	0.04	0.04
Chlamylla_intermedia_ZMMU_Op_481	0.0285714	0.0457143	0.04	0.04	0
Chlamylla_intermedia_ZMMU_Op_493	0.0285714	0.0457143	0.04	0.04	0	0
Chlamylla_intermedia_ZMMU_Op_494	0.0285714	0.0457143	0.04	0.04	0	0	0
Chlamylla_intermedia_ZMMU_Op_496	0.0285714	0.0457143	0.04	0.04	0	0	0	0
Chlamylla_intermedia_ZMMU_Op_497	0.0285714	0.0457143	0.04	0.04	0	0	0	0	0
Chlamylla_islandica_ZMMU_Op_534	0.114286	0.0971429	0.0971429	0.0971429	0.114286	0.114286	0.114286	0.114286	0.114286	0.114286
Chlamylla_polaris_ZMMU_Op_519	0.134286	0.125714	0.12	0.12	0.137143	0.137143	0.137143	0.137143	0.137143	0.137143	0.14
Coryphella_alexanderi_KI_Mol_019	0.128571	0.125714	0.122857	0.122857	0.142857	0.142857	0.142857	0.142857	0.142857	0.142857	0.131429	0.137143
Coryphella_alexanderi_KI_Mol_024	0.131429	0.128571	0.125714	0.125714	0.14	0.14	0.14	0.14	0.14	0.14	0.128571	0.14	0.00571429
Coryphella_alexanderi_MIMB42469a	0.128571	0.125714	0.122857	0.122857	0.142857	0.142857	0.142857	0.142857	0.142857	0.142857	0.131429	0.137143	0.00285714	0.00285714
Coryphella_alexanderi_MIMB42469b	0.128571	0.125714	0.122857	0.122857	0.142857	0.142857	0.142857	0.142857	0.142857	0.142857	0.131429	0.137143	0.00285714	0.00285714	0
Coryphella_alexanderi_ZMMU_WS14380	0.12	0.117143	0.114286	0.114286	0.14	0.14	0.14	0.14	0.14	0.14	0.14	0.128571	0.0142857	0.0142857	0.0114286	0.0114286
Coryphella_amabilis_KI_Mol_021	0.122857	0.111429	0.111429	0.111429	0.122857	0.122857	0.122857	0.122857	0.122857	0.122857	0.114286	0.12	0.117143	0.12	0.117143	0.117143	0.108571
Coryphella_amabilis_KI_Mol_022	0.128571	0.117143	0.117143	0.117143	0.117143	0.117143	0.117143	0.117143	0.117143	0.117143	0.12	0.122857	0.117143	0.12	0.117143	0.117143	0.108571	0.00857143
Coryphella_amabilis_ZMMU_WS14979	0.122857	0.111429	0.111429	0.111429	0.117143	0.117143	0.117143	0.117143	0.117143	0.117143	0.114286	0.12	0.117143	0.12	0.117143	0.117143	0.108571	0.00571429	0.00857143
Coryphella_amabilis_ZMMU_WS14981	0.125714	0.114286	0.114286	0.114286	0.12	0.12	0.12	0.12	0.12	0.12	0.117143	0.125714	0.117143	0.12	0.117143	0.117143	0.108571	0.0114286	0.00857143	0.00571429
Coryphella_athadona_ZMMU_WS14431	0.131429	0.12	0.12	0.12	0.131429	0.131429	0.131429	0.131429	0.131429	0.131429	0.157143	0.134286	0.108571	0.111429	0.108571	0.108571	0.105714	0.134286	0.134286	0.128571	0.134286
Coryphella_athadona_ZMMU_WS14432	0.128571	0.117143	0.117143	0.117143	0.128571	0.128571	0.128571	0.128571	0.128571	0.128571	0.154286	0.131429	0.105714	0.108571	0.105714	0.105714	0.102857	0.131429	0.131429	0.125714	0.131429	0.00571429
Coryphella_borealis_GNM9417	0.145714	0.14	0.134286	0.134286	0.142857	0.142857	0.142857	0.142857	0.142857	0.142857	0.151429	0.134286	0.08	0.08	0.0771429	0.0771429	0.0714286	0.134286	0.128571	0.128571	0.128571	0.1	0.102857
Coryphella_browni_NTNU_VM_68822	0.128571	0.125714	0.12	0.12	0.142857	0.142857	0.142857	0.142857	0.142857	0.142857	0.14	0.105714	0.0771429	0.0771429	0.0742857	0.0742857	0.0685714	0.1	0.1	0.1	0.1	0.102857	0.1	0.0942857
Coryphella_browni_ZMMU_Op_413	0.128571	0.125714	0.12	0.12	0.142857	0.142857	0.142857	0.142857	0.142857	0.142857	0.14	0.105714	0.0771429	0.0771429	0.0742857	0.0742857	0.0685714	0.1	0.1	0.1	0.1	0.102857	0.1	0.0942857	0
Coryphella_capensis_ZAC_176409	0.14	0.14	0.14	0.14	0.148571	0.148571	0.148571	0.148571	0.148571	0.148571	0.154286	0.142857	0.111429	0.111429	0.108571	0.108571	0.108571	0.134286	0.134286	0.134286	0.134286	0.12	0.117143	0.122857	0.08	0.08
Coryphella_chriskaugei_ZMMU_Op_499	0.128571	0.128571	0.122857	0.122857	0.142857	0.142857	0.142857	0.142857	0.142857	0.142857	0.14	0.12	0.0771429	0.0771429	0.0742857	0.0742857	0.0742857	0.0942857	0.0942857	0.0942857	0.0942857	0.114286	0.111429	0.0971429	0.0285714	0.0285714	0.0885714
Coryphella_chriskaugei_ZMMU_Op_542	0.12	0.111429	0.105714	0.105714	0.131429	0.131429	0.131429	0.131429	0.131429	0.131429	0.134286	0.108571	0.08	0.08	0.0771429	0.0771429	0.0714286	0.08	0.0771429	0.08	0.08	0.108571	0.105714	0.0942857	0.0314286	0.0314286	0.0914286	0.02
Coryphella_cooperi_cpic1325	0.128571	0.131429	0.125714	0.125714	0.142857	0.142857	0.142857	0.142857	0.142857	0.142857	0.142857	0.14	0.0942857	0.0942857	0.0914286	0.0914286	0.0914286	0.122857	0.125714	0.122857	0.125714	0.117143	0.114286	0.0914286	0.0914286	0.0914286	0.128571	0.1	0.0914286
Coryphella_falklandica_ZSM_Mol_20070592	0.16	0.168571	0.162857	0.162857	0.171429	0.171429	0.171429	0.171429	0.171429	0.171429	0.174286	0.16	0.154286	0.154286	0.151429	0.151429	0.148571	0.14	0.142857	0.14	0.145714	0.142857	0.14	0.165714	0.148571	0.148571	0.151429	0.14	0.128571	0.145714
Coryphella_fogata_MEX_173059	0.14	0.142857	0.137143	0.137143	0.145714	0.145714	0.145714	0.145714	0.145714	0.145714	0.131429	0.131429	0.1	0.1	0.0971429	0.0971429	0.102857	0.128571	0.137143	0.128571	0.134286	0.1	0.0971429	0.102857	0.0971429	0.0971429	0.114286	0.105714	0.0942857	0.0685714	0.154286
Coryphella_gracilis_ZMMU_WS14393	0.125714	0.117143	0.117143	0.117143	0.125714	0.125714	0.125714	0.125714	0.125714	0.125714	0.128571	0.14	0.122857	0.125714	0.122857	0.122857	0.114286	0.0457143	0.0428571	0.04	0.04	0.14	0.137143	0.14	0.12	0.12	0.151429	0.114286	0.1	0.134286	0.162857	0.142857
Coryphella_gracilis_ZMMU_WS14929	0.128571	0.12	0.12	0.12	0.128571	0.128571	0.128571	0.128571	0.128571	0.128571	0.131429	0.142857	0.131429	0.134286	0.131429	0.131429	0.122857	0.0514286	0.0485714	0.0485714	0.0485714	0.142857	0.14	0.137143	0.128571	0.128571	0.16	0.122857	0.108571	0.137143	0.165714	0.151429	0.00857143
Coryphella_gracilis_ZMMU_WS14930	0.128571	0.125714	0.12	0.12	0.128571	0.128571	0.128571	0.128571	0.128571	0.128571	0.137143	0.142857	0.122857	0.125714	0.122857	0.122857	0.114286	0.0542857	0.0514286	0.0485714	0.0428571	0.142857	0.14	0.137143	0.122857	0.122857	0.16	0.117143	0.102857	0.137143	0.165714	0.145714	0.00857143	0.0171429
Coryphella_lineata_ZMMU_Op_506	0.125714	0.12	0.117143	0.117143	0.131429	0.131429	0.131429	0.131429	0.131429	0.131429	0.122857	0.137143	0.0514286	0.0542857	0.0514286	0.0514286	0.0571429	0.111429	0.105714	0.105714	0.105714	0.1	0.0971429	0.08	0.0542857	0.0542857	0.0942857	0.0571429	0.0542857	0.0828571	0.154286	0.102857	0.117143	0.125714	0.122857
Coryphella_lineata_ZMMU_Op_507	0.125714	0.12	0.117143	0.117143	0.131429	0.131429	0.131429	0.131429	0.131429	0.131429	0.134286	0.137143	0.0571429	0.06	0.0571429	0.0571429	0.0628571	0.102857	0.0971429	0.0971429	0.0971429	0.0971429	0.0942857	0.0857143	0.0542857	0.0542857	0.0857143	0.0571429	0.0542857	0.0857143	0.151429	0.105714	0.114286	0.122857	0.12	0.0114286
Coryphella_monicae_ZMMU_Op_408	0.151429	0.157143	0.151429	0.151429	0.154286	0.154286	0.154286	0.154286	0.154286	0.154286	0.171429	0.154286	0.0971429	0.0914286	0.0942857	0.0942857	0.0885714	0.151429	0.151429	0.151429	0.151429	0.134286	0.131429	0.0742857	0.122857	0.122857	0.128571	0.125714	0.12	0.12	0.151429	0.128571	0.157143	0.154286	0.154286	0.117143	0.111429
Coryphella_monicae_ZMMU_Op_411	0.151429	0.157143	0.151429	0.151429	0.154286	0.154286	0.154286	0.154286	0.154286	0.154286	0.171429	0.154286	0.0971429	0.0914286	0.0942857	0.0942857	0.0885714	0.151429	0.151429	0.151429	0.151429	0.134286	0.131429	0.0742857	0.122857	0.122857	0.128571	0.125714	0.12	0.12	0.151429	0.128571	0.157143	0.154286	0.154286	0.117143	0.111429	0
Coryphella_monicae_ZMMU_Op_476	0.151429	0.157143	0.151429	0.151429	0.154286	0.154286	0.154286	0.154286	0.154286	0.154286	0.171429	0.154286	0.0971429	0.0914286	0.0942857	0.0942857	0.0885714	0.151429	0.151429	0.151429	0.151429	0.134286	0.131429	0.0742857	0.122857	0.122857	0.128571	0.125714	0.12	0.12	0.151429	0.128571	0.157143	0.154286	0.154286	0.117143	0.111429	0	0
Coryphella_nobilis_MIMB40022	0.145714	0.134286	0.137143	0.137143	0.157143	0.157143	0.157143	0.157143	0.157143	0.157143	0.177143	0.14	0.0971429	0.0971429	0.0942857	0.0942857	0.0885714	0.128571	0.134286	0.128571	0.134286	0.111429	0.114286	0.0971429	0.102857	0.102857	0.137143	0.1	0.0942857	0.111429	0.151429	0.108571	0.145714	0.154286	0.151429	0.0914286	0.0885714	0.105714	0.105714	0.105714
Coryphella_nobilis_MIMB40023	0.137143	0.122857	0.125714	0.125714	0.145714	0.145714	0.145714	0.145714	0.145714	0.145714	0.165714	0.128571	0.0942857	0.0971429	0.0942857	0.0942857	0.0885714	0.117143	0.122857	0.117143	0.122857	0.1	0.102857	0.102857	0.0971429	0.0971429	0.131429	0.1	0.0885714	0.105714	0.151429	0.102857	0.134286	0.142857	0.14	0.08	0.0771429	0.111429	0.111429	0.111429	0.0114286
Coryphella_nobilis_ZMMU_Op_510	0.148571	0.134286	0.137143	0.137143	0.157143	0.157143	0.157143	0.157143	0.157143	0.157143	0.177143	0.134286	0.1	0.102857	0.1	0.1	0.0942857	0.128571	0.134286	0.128571	0.134286	0.105714	0.108571	0.108571	0.102857	0.102857	0.142857	0.111429	0.1	0.117143	0.162857	0.114286	0.145714	0.154286	0.151429	0.0857143	0.0828571	0.117143	0.117143	0.117143	0.0171429	0.0114286
Coryphella_nobilis_ZMMU_WS14937	0.148571	0.134286	0.137143	0.137143	0.157143	0.157143	0.157143	0.157143	0.157143	0.157143	0.174286	0.131429	0.1	0.102857	0.1	0.1	0.0942857	0.128571	0.134286	0.128571	0.134286	0.105714	0.108571	0.114286	0.102857	0.102857	0.142857	0.111429	0.1	0.117143	0.16	0.114286	0.14	0.148571	0.145714	0.0857143	0.0828571	0.12	0.12	0.12	0.0228571	0.0114286	0.00571429
Coryphella_nobilis_ZMMU_WS14938	0.148571	0.134286	0.137143	0.137143	0.157143	0.157143	0.157143	0.157143	0.157143	0.157143	0.177143	0.134286	0.1	0.102857	0.1	0.1	0.0942857	0.128571	0.134286	0.128571	0.134286	0.105714	0.108571	0.108571	0.102857	0.102857	0.142857	0.111429	0.1	0.117143	0.162857	0.114286	0.145714	0.154286	0.151429	0.0857143	0.0828571	0.117143	0.117143	0.117143	0.0171429	0.0114286	0	0.00571429
Coryphella_orjani_ZMMU_Op_467	0.148571	0.151429	0.145714	0.145714	0.157143	0.157143	0.157143	0.157143	0.157143	0.157143	0.165714	0.151429	0.1	0.1	0.0971429	0.0971429	0.0914286	0.125714	0.12	0.12	0.12	0.111429	0.108571	0.0657143	0.0914286	0.0914286	0.12	0.102857	0.0942857	0.114286	0.154286	0.12	0.131429	0.134286	0.128571	0.0942857	0.0914286	0.0942857	0.0942857	0.0942857	0.111429	0.111429	0.111429	0.117143	0.111429
Coryphella_orjani_ZMMU_Op_468	0.142857	0.145714	0.14	0.14	0.151429	0.151429	0.151429	0.151429	0.151429	0.151429	0.165714	0.145714	0.0942857	0.0942857	0.0914286	0.0914286	0.0857143	0.125714	0.12	0.12	0.12	0.105714	0.102857	0.06	0.0914286	0.0914286	0.12	0.102857	0.0942857	0.108571	0.16	0.117143	0.131429	0.134286	0.128571	0.0942857	0.0914286	0.1	0.1	0.1	0.114286	0.114286	0.114286	0.12	0.114286	0.00571429
Coryphella_sanamyanae_KI_Mol_020	0.157143	0.151429	0.148571	0.148571	0.171429	0.171429	0.171429	0.171429	0.171429	0.171429	0.151429	0.125714	0.0914286	0.0942857	0.0914286	0.0914286	0.0971429	0.117143	0.125714	0.117143	0.122857	0.114286	0.111429	0.117143	0.105714	0.105714	0.125714	0.0971429	0.0971429	0.125714	0.154286	0.108571	0.14	0.137143	0.145714	0.0971429	0.0971429	0.131429	0.131429	0.131429	0.102857	0.0914286	0.1	0.1	0.1	0.125714	0.12
Coryphella_sanamyanae_ZMMU_WS14416	0.165714	0.157143	0.154286	0.154286	0.174286	0.174286	0.174286	0.174286	0.174286	0.174286	0.157143	0.125714	0.0942857	0.0971429	0.0942857	0.0942857	0.1	0.12	0.122857	0.12	0.125714	0.122857	0.12	0.114286	0.108571	0.108571	0.134286	0.105714	0.0971429	0.122857	0.154286	0.114286	0.142857	0.14	0.148571	0.1	0.1	0.128571	0.128571	0.128571	0.105714	0.0942857	0.102857	0.102857	0.102857	0.122857	0.117143	0.0114286
Coryphella_sanamyanae_ZMMU_WS14417	0.165714	0.157143	0.154286	0.154286	0.174286	0.174286	0.174286	0.174286	0.174286	0.174286	0.157143	0.125714	0.0942857	0.0971429	0.0942857	0.0942857	0.1	0.12	0.122857	0.12	0.125714	0.122857	0.12	0.114286	0.108571	0.108571	0.134286	0.105714	0.0971429	0.122857	0.154286	0.114286	0.142857	0.14	0.148571	0.1	0.1	0.128571	0.128571	0.128571	0.105714	0.0942857	0.102857	0.102857	0.102857	0.122857	0.117143	0.0114286	0
Coryphella_sp_1_25_004	0.131429	0.125714	0.122857	0.122857	0.142857	0.142857	0.142857	0.142857	0.142857	0.142857	0.131429	0.128571	0.0771429	0.08	0.0771429	0.0771429	0.0828571	0.117143	0.117143	0.111429	0.117143	0.102857	0.1	0.0885714	0.102857	0.102857	0.122857	0.102857	0.0971429	0.0971429	0.154286	0.102857	0.128571	0.125714	0.134286	0.0714286	0.0742857	0.105714	0.105714	0.105714	0.0857143	0.0742857	0.08	0.08	0.08	0.102857	0.0971429	0.0742857	0.0771429
Coryphella_sp_KI_Mol_143	0.134286	0.145714	0.14	0.14	0.131429	0.131429	0.131429	0.131429	0.131429	0.131429	0.16	0.148571	0.105714	0.108571	0.105714	0.105714	0.111429	0.125714	0.125714	0.12	0.125714	0.125714	0.122857	0.125714	0.131429	0.131429	0.145714	0.122857	0.122857	0.125714	0.145714	0.117143	0.134286	0.142857	0.137143	0.111429	0.108571	0.12	0.12	0.12	0.111429	0.105714	0.117143	0.117143	0.117143	0.128571	0.125714	0.128571	0.134286
Coryphella_trilineata_cpic1000	0.142857	0.142857	0.137143	0.137143	0.14	0.14	0.14	0.14	0.14	0.14	0.154286	0.145714	0.117143	0.117143	0.114286	0.114286	0.12	0.128571	0.134286	0.128571	0.134286	0.105714	0.108571	0.114286	0.0914286	0.0914286	0.111429	0.1	0.0971429	0.0885714	0.151429	0.0828571	0.148571	0.157143	0.151429	0.108571	0.1	0.137143	0.137143	0.137143	0.122857	0.117143	0.128571	0.128571	0.128571	0.105714	0.102857	0.145714	0.148571
Coryphella_trilineata_cpic1048	0.137143	0.14	0.134286	0.134286	0.134286	0.134286	0.134286	0.134286	0.134286	0.134286	0.154286	0.151429	0.117143	0.117143	0.114286	0.114286	0.12	0.131429	0.137143	0.131429	0.137143	0.105714	0.108571	0.108571	0.0971429	0.0971429	0.117143	0.105714	0.102857	0.0885714	0.157143	0.0828571	0.151429	0.154286	0.154286	0.108571	0.102857	0.131429	0.131429	0.131429	0.128571	0.122857	0.134286	0.134286	0.134286	0.105714	0.102857	0.145714	0.148571
Coryphella_trilineata_cpic1284	0.14	0.14	0.134286	0.134286	0.142857	0.142857	0.142857	0.142857	0.142857	0.142857	0.157143	0.142857	0.12	0.12	0.117143	0.117143	0.117143	0.125714	0.131429	0.125714	0.131429	0.102857	0.105714	0.117143	0.0885714	0.0885714	0.114286	0.0971429	0.0942857	0.0914286	0.148571	0.0857143	0.145714	0.154286	0.148571	0.111429	0.102857	0.134286	0.134286	0.134286	0.12	0.114286	0.125714	0.125714	0.125714	0.102857	0.1	0.142857	0.145714
Coryphella_trilineata_cpic1639	0.142857	0.142857	0.137143	0.137143	0.14	0.14	0.14	0.14	0.14	0.14	0.154286	0.145714	0.117143	0.117143	0.114286	0.114286	0.12	0.128571	0.134286	0.128571	0.134286	0.105714	0.108571	0.114286	0.0914286	0.0914286	0.111429	0.1	0.0971429	0.0885714	0.151429	0.0828571	0.148571	0.157143	0.151429	0.108571	0.1	0.137143	0.137143	0.137143	0.122857	0.117143	0.128571	0.128571	0.128571	0.105714	0.102857	0.145714	0.148571
Coryphella_trilineata_DCP_218410A	0.151429	0.151429	0.151429	0.151429	0.16	0.16	0.16	0.16	0.16	0.16	0.16	0.148571	0.151429	0.151429	0.148571	0.148571	0.142857	0.134286	0.14	0.134286	0.14	0.125714	0.122857	0.131429	0.108571	0.108571	0.148571	0.125714	0.125714	0.105714	0.16	0.117143	0.16	0.162857	0.157143	0.148571	0.14	0.131429	0.131429	0.131429	0.134286	0.128571	0.14	0.14	0.14	0.12	0.122857	0.151429	0.151429
Coryphella_trilineata_DCP_218410B	0.151429	0.151429	0.151429	0.151429	0.16	0.16	0.16	0.16	0.16	0.16	0.16	0.148571	0.151429	0.151429	0.148571	0.148571	0.142857	0.134286	0.14	0.134286	0.14	0.125714	0.122857	0.131429	0.108571	0.108571	0.148571	0.125714	0.125714	0.105714	0.16	0.117143	0.16	0.162857	0.157143	0.148571	0.14	0.131429	0.131429	0.131429	0.134286	0.128571	0.14	0.14	0.14	0.12	0.122857	0.151429	0.151429
Coryphella_trilineata_DCP_218410C	0.151429	0.151429	0.151429	0.151429	0.16	0.16	0.16	0.16	0.16	0.16	0.16	0.148571	0.151429	0.151429	0.148571	0.148571	0.142857	0.134286	0.14	0.134286	0.14	0.125714	0.122857	0.131429	0.108571	0.108571	0.148571	0.125714	0.125714	0.105714	0.16	0.117143	0.16	0.162857	0.157143	0.148571	0.14	0.131429	0.131429	0.131429	0.134286	0.128571	0.14	0.14	0.14	0.12	0.122857	0.151429	0.151429
Coryphella_trophina_cpic1122	0.131429	0.134286	0.128571	0.128571	0.14	0.14	0.14	0.14	0.14	0.14	0.148571	0.137143	0.0742857	0.0742857	0.0714286	0.0714286	0.0771429	0.122857	0.122857	0.122857	0.122857	0.125714	0.122857	0.0857143	0.0857143	0.0857143	0.122857	0.0914286	0.0885714	0.0828571	0.168571	0.117143	0.131429	0.134286	0.128571	0.0771429	0.08	0.117143	0.117143	0.117143	0.108571	0.102857	0.114286	0.114286	0.114286	0.0857143	0.08	0.114286	0.105714
Coryphella_trophina_cpic1123	0.128571	0.131429	0.125714	0.125714	0.142857	0.142857	0.142857	0.142857	0.142857	0.142857	0.151429	0.134286	0.0771429	0.0771429	0.0742857	0.0742857	0.0742857	0.12	0.12	0.12	0.12	0.122857	0.12	0.0885714	0.0828571	0.0828571	0.125714	0.0885714	0.0857143	0.0857143	0.165714	0.12	0.128571	0.131429	0.125714	0.08	0.0828571	0.114286	0.114286	0.114286	0.105714	0.1	0.111429	0.111429	0.111429	0.0828571	0.0771429	0.111429	0.102857
Coryphella_trophina_ZMMU_WS14381	0.131429	0.134286	0.128571	0.128571	0.14	0.14	0.14	0.14	0.14	0.14	0.148571	0.137143	0.0742857	0.0742857	0.0714286	0.0714286	0.0771429	0.122857	0.122857	0.122857	0.122857	0.125714	0.122857	0.0857143	0.0857143	0.0857143	0.122857	0.0914286	0.0885714	0.0828571	0.168571	0.117143	0.131429	0.134286	0.128571	0.0771429	0.08	0.117143	0.117143	0.117143	0.108571	0.102857	0.114286	0.114286	0.114286	0.0857143	0.08	0.114286	0.105714
Coryphella_trophina_ZMMU_WS14438	0.134286	0.137143	0.131429	0.131429	0.142857	0.142857	0.142857	0.142857	0.142857	0.142857	0.151429	0.14	0.0771429	0.0771429	0.0742857	0.0742857	0.08	0.125714	0.125714	0.125714	0.125714	0.128571	0.125714	0.0828571	0.0885714	0.0885714	0.125714	0.0942857	0.0914286	0.0857143	0.171429	0.12	0.134286	0.137143	0.131429	0.08	0.0828571	0.12	0.12	0.12	0.111429	0.105714	0.117143	0.117143	0.117143	0.0885714	0.0828571	0.111429	0.102857
Coryphella_verrucosa_CPIC972	0.157143	0.145714	0.148571	0.148571	0.177143	0.177143	0.177143	0.177143	0.177143	0.177143	0.157143	0.134286	0.105714	0.105714	0.102857	0.102857	0.102857	0.128571	0.134286	0.134286	0.14	0.134286	0.131429	0.12	0.111429	0.111429	0.148571	0.102857	0.102857	0.114286	0.142857	0.125714	0.145714	0.142857	0.151429	0.105714	0.102857	0.134286	0.134286	0.134286	0.1	0.1	0.105714	0.1	0.105714	0.117143	0.117143	0.102857	0.102857
Coryphella_verrucosa_CPIC973	0.16	0.148571	0.151429	0.151429	0.18	0.18	0.18	0.18	0.18	0.18	0.16	0.137143	0.114286	0.114286	0.111429	0.111429	0.111429	0.134286	0.14	0.14	0.145714	0.14	0.137143	0.125714	0.117143	0.117143	0.148571	0.108571	0.108571	0.12	0.148571	0.131429	0.151429	0.148571	0.157143	0.114286	0.111429	0.14	0.14	0.14	0.108571	0.108571	0.114286	0.108571	0.114286	0.122857	0.122857	0.111429	0.111429
Coryphella_verrucosa_MIMB4024	0.157143	0.145714	0.148571	0.148571	0.177143	0.177143	0.177143	0.177143	0.177143	0.177143	0.157143	0.134286	0.108571	0.108571	0.105714	0.105714	0.105714	0.131429	0.137143	0.137143	0.142857	0.137143	0.134286	0.122857	0.114286	0.114286	0.145714	0.105714	0.105714	0.117143	0.145714	0.128571	0.148571	0.145714	0.154286	0.108571	0.105714	0.137143	0.137143	0.137143	0.102857	0.102857	0.108571	0.102857	0.108571	0.12	0.12	0.105714	0.105714
Coryphella_verrucosa_ZMMU_Op_521	0.151429	0.14	0.142857	0.142857	0.171429	0.171429	0.171429	0.171429	0.171429	0.171429	0.142857	0.137143	0.1	0.1	0.0971429	0.0971429	0.0971429	0.122857	0.128571	0.122857	0.128571	0.134286	0.131429	0.12	0.105714	0.105714	0.142857	0.102857	0.0971429	0.105714	0.142857	0.117143	0.134286	0.14	0.134286	0.1	0.0971429	0.134286	0.134286	0.134286	0.1	0.0942857	0.105714	0.1	0.105714	0.117143	0.117143	0.108571	0.108571
Coryphella_verrucosa_ZMMU_WS14382	0.148571	0.137143	0.14	0.14	0.168571	0.168571	0.168571	0.168571	0.168571	0.168571	0.14	0.14	0.0942857	0.0942857	0.0914286	0.0914286	0.0914286	0.12	0.125714	0.12	0.125714	0.128571	0.125714	0.114286	0.1	0.1	0.137143	0.0971429	0.0914286	0.102857	0.142857	0.114286	0.131429	0.137143	0.131429	0.0942857	0.0914286	0.128571	0.128571	0.128571	0.0942857	0.0885714	0.1	0.0942857	0.1	0.111429	0.111429	0.102857	0.102857
Coryphella_verrucosa_ZMMU_WS14383	0.154286	0.142857	0.145714	0.145714	0.174286	0.174286	0.174286	0.174286	0.174286	0.174286	0.14	0.14	0.1	0.1	0.0971429	0.0971429	0.0971429	0.125714	0.131429	0.125714	0.131429	0.134286	0.131429	0.12	0.1	0.1	0.137143	0.102857	0.0971429	0.108571	0.148571	0.114286	0.137143	0.142857	0.137143	0.1	0.0971429	0.134286	0.134286	0.134286	0.1	0.0942857	0.105714	0.1	0.105714	0.117143	0.117143	0.108571	0.108571
Coryphella_verrucosa_ZMMU_WS14419	0.157143	0.145714	0.148571	0.148571	0.177143	0.177143	0.177143	0.177143	0.177143	0.177143	0.157143	0.134286	0.108571	0.108571	0.105714	0.105714	0.105714	0.131429	0.137143	0.137143	0.142857	0.137143	0.134286	0.122857	0.114286	0.114286	0.145714	0.105714	0.105714	0.117143	0.145714	0.128571	0.148571	0.145714	0.154286	0.108571	0.105714	0.137143	0.137143	0.137143	0.102857	0.102857	0.108571	0.102857	0.108571	0.12	0.12	0.105714	0.105714
Coryphella_verrucosa_ZMMU_WS14420	0.154286	0.142857	0.145714	0.145714	0.174286	0.174286	0.174286	0.174286	0.174286	0.174286	0.151429	0.14	0.114286	0.114286	0.111429	0.111429	0.111429	0.137143	0.142857	0.137143	0.142857	0.137143	0.134286	0.131429	0.114286	0.114286	0.14	0.111429	0.105714	0.117143	0.14	0.125714	0.148571	0.154286	0.154286	0.108571	0.102857	0.142857	0.142857	0.142857	0.105714	0.1	0.111429	0.105714	0.111429	0.122857	0.122857	0.114286	0.114286
Coryphella_verrucosa_ZMMU_WS14931	0.151429	0.142857	0.145714	0.145714	0.171429	0.171429	0.171429	0.171429	0.171429	0.171429	0.142857	0.14	0.1	0.1	0.0971429	0.0971429	0.0971429	0.125714	0.131429	0.125714	0.125714	0.128571	0.125714	0.117143	0.1	0.1	0.137143	0.0971429	0.0914286	0.105714	0.142857	0.117143	0.137143	0.142857	0.131429	0.1	0.1	0.131429	0.131429	0.131429	0.0971429	0.0914286	0.102857	0.0971429	0.102857	0.111429	0.111429	0.105714	0.105714
Coryphellina_arveloi_CAS179418	0.157143	0.154286	0.148571	0.148571	0.151429	0.151429	0.151429	0.151429	0.151429	0.151429	0.16	0.154286	0.154286	0.148571	0.151429	0.151429	0.145714	0.14	0.142857	0.14	0.145714	0.142857	0.145714	0.151429	0.148571	0.148571	0.174286	0.151429	0.14	0.157143	0.191429	0.145714	0.14	0.142857	0.142857	0.154286	0.154286	0.168571	0.168571	0.168571	0.151429	0.145714	0.151429	0.151429	0.151429	0.168571	0.165714	0.154286	0.151429
Coryphellina_arveloi_CAS179419	0.16	0.157143	0.151429	0.151429	0.154286	0.154286	0.154286	0.154286	0.154286	0.154286	0.162857	0.157143	0.157143	0.151429	0.154286	0.154286	0.148571	0.142857	0.145714	0.142857	0.148571	0.145714	0.148571	0.154286	0.151429	0.151429	0.171429	0.154286	0.142857	0.16	0.188571	0.148571	0.142857	0.145714	0.145714	0.157143	0.157143	0.171429	0.171429	0.171429	0.154286	0.148571	0.154286	0.154286	0.154286	0.171429	0.168571	0.157143	0.154286
Coryphellina_aurora_n25_2019	0.154286	0.157143	0.151429	0.151429	0.157143	0.157143	0.157143	0.157143	0.157143	0.157143	0.154286	0.148571	0.151429	0.154286	0.151429	0.151429	0.151429	0.134286	0.134286	0.134286	0.134286	0.151429	0.148571	0.154286	0.151429	0.151429	0.142857	0.145714	0.145714	0.142857	0.168571	0.131429	0.142857	0.145714	0.145714	0.142857	0.142857	0.168571	0.168571	0.168571	0.168571	0.157143	0.165714	0.165714	0.165714	0.162857	0.16	0.142857	0.145714
Coryphellina_exopata_KR871_AV127	0.174286	0.162857	0.162857	0.162857	0.171429	0.171429	0.171429	0.171429	0.171429	0.171429	0.171429	0.168571	0.148571	0.145714	0.148571	0.148571	0.145714	0.168571	0.165714	0.162857	0.168571	0.162857	0.165714	0.151429	0.145714	0.145714	0.14	0.154286	0.145714	0.157143	0.202857	0.145714	0.165714	0.174286	0.168571	0.148571	0.151429	0.18	0.18	0.18	0.18	0.171429	0.174286	0.174286	0.174286	0.168571	0.165714	0.171429	0.165714
Coryphellina_exoptata_l13	0.151429	0.148571	0.142857	0.142857	0.154286	0.154286	0.154286	0.154286	0.154286	0.154286	0.148571	0.128571	0.134286	0.131429	0.134286	0.134286	0.125714	0.125714	0.134286	0.125714	0.131429	0.114286	0.111429	0.125714	0.125714	0.125714	0.145714	0.134286	0.122857	0.128571	0.174286	0.114286	0.131429	0.14	0.128571	0.128571	0.131429	0.162857	0.162857	0.162857	0.148571	0.137143	0.145714	0.145714	0.145714	0.137143	0.134286	0.134286	0.134286
Coryphellina_exoptata_l2	0.157143	0.154286	0.148571	0.148571	0.16	0.16	0.16	0.16	0.16	0.16	0.154286	0.134286	0.14	0.137143	0.14	0.14	0.131429	0.131429	0.14	0.131429	0.137143	0.12	0.117143	0.131429	0.131429	0.131429	0.151429	0.14	0.128571	0.128571	0.174286	0.12	0.137143	0.145714	0.134286	0.134286	0.137143	0.168571	0.168571	0.168571	0.154286	0.142857	0.151429	0.151429	0.151429	0.142857	0.14	0.14	0.14
Coryphellina_exoptata_l6	0.151429	0.148571	0.142857	0.142857	0.154286	0.154286	0.154286	0.154286	0.154286	0.154286	0.148571	0.128571	0.134286	0.131429	0.134286	0.134286	0.125714	0.125714	0.134286	0.125714	0.131429	0.114286	0.111429	0.125714	0.125714	0.125714	0.145714	0.134286	0.122857	0.128571	0.174286	0.114286	0.131429	0.14	0.128571	0.128571	0.131429	0.162857	0.162857	0.162857	0.148571	0.137143	0.145714	0.145714	0.145714	0.137143	0.134286	0.134286	0.134286
Coryphellina_exoptata_n115	0.154286	0.151429	0.145714	0.145714	0.157143	0.157143	0.157143	0.157143	0.157143	0.157143	0.151429	0.131429	0.137143	0.134286	0.137143	0.137143	0.128571	0.128571	0.137143	0.128571	0.134286	0.117143	0.114286	0.128571	0.128571	0.128571	0.148571	0.137143	0.125714	0.131429	0.177143	0.117143	0.134286	0.142857	0.131429	0.131429	0.134286	0.165714	0.165714	0.165714	0.151429	0.14	0.148571	0.148571	0.148571	0.14	0.137143	0.137143	0.137143
Coryphellina_exoptata_n116	0.148571	0.151429	0.145714	0.145714	0.151429	0.151429	0.151429	0.151429	0.151429	0.151429	0.157143	0.137143	0.137143	0.134286	0.137143	0.137143	0.128571	0.128571	0.137143	0.128571	0.134286	0.122857	0.12	0.14	0.134286	0.134286	0.148571	0.142857	0.131429	0.131429	0.171429	0.122857	0.134286	0.142857	0.131429	0.137143	0.134286	0.16	0.16	0.16	0.157143	0.145714	0.154286	0.154286	0.154286	0.14	0.137143	0.148571	0.148571
Coryphellina_exoptata_ZMMU_Op_116	0.151429	0.148571	0.142857	0.142857	0.154286	0.154286	0.154286	0.154286	0.154286	0.154286	0.148571	0.128571	0.134286	0.131429	0.134286	0.134286	0.125714	0.125714	0.134286	0.125714	0.131429	0.114286	0.111429	0.125714	0.125714	0.125714	0.145714	0.134286	0.122857	0.128571	0.174286	0.114286	0.131429	0.14	0.128571	0.128571	0.131429	0.162857	0.162857	0.162857	0.148571	0.137143	0.145714	0.145714	0.145714	0.137143	0.134286	0.134286	0.134286
Coryphellina_flamma_BOU_01_AD_614	0.177143	0.18	0.174286	0.174286	0.197143	0.197143	0.197143	0.197143	0.197143	0.197143	0.185714	0.16	0.145714	0.148571	0.145714	0.145714	0.14	0.162857	0.162857	0.157143	0.157143	0.131429	0.131429	0.148571	0.151429	0.151429	0.174286	0.154286	0.154286	0.16	0.182857	0.154286	0.165714	0.168571	0.162857	0.157143	0.154286	0.171429	0.171429	0.171429	0.151429	0.142857	0.151429	0.148571	0.151429	0.154286	0.151429	0.142857	0.137143
Coryphellina_flamma_l5	0.151429	0.151429	0.145714	0.145714	0.162857	0.162857	0.162857	0.162857	0.162857	0.162857	0.171429	0.174286	0.151429	0.154286	0.151429	0.151429	0.151429	0.134286	0.137143	0.14	0.14	0.14	0.142857	0.165714	0.142857	0.142857	0.185714	0.148571	0.14	0.14	0.191429	0.157143	0.148571	0.154286	0.151429	0.151429	0.154286	0.185714	0.185714	0.185714	0.16	0.148571	0.157143	0.157143	0.157143	0.151429	0.148571	0.157143	0.157143
Coryphellina_flamma_n140_2021	0.154286	0.154286	0.148571	0.148571	0.165714	0.165714	0.165714	0.165714	0.165714	0.165714	0.174286	0.177143	0.154286	0.157143	0.154286	0.154286	0.154286	0.137143	0.14	0.142857	0.142857	0.142857	0.145714	0.162857	0.145714	0.145714	0.182857	0.151429	0.142857	0.142857	0.182857	0.16	0.151429	0.157143	0.154286	0.154286	0.157143	0.182857	0.182857	0.182857	0.162857	0.151429	0.16	0.16	0.16	0.148571	0.145714	0.16	0.16
Coryphellina_flamma_n30_2019	0.162857	0.162857	0.157143	0.157143	0.168571	0.168571	0.168571	0.168571	0.168571	0.168571	0.177143	0.174286	0.151429	0.154286	0.151429	0.151429	0.151429	0.151429	0.148571	0.151429	0.151429	0.142857	0.145714	0.165714	0.145714	0.145714	0.188571	0.148571	0.145714	0.142857	0.197143	0.162857	0.16	0.168571	0.162857	0.154286	0.157143	0.182857	0.182857	0.182857	0.157143	0.148571	0.157143	0.157143	0.157143	0.16	0.157143	0.162857	0.157143
Coryphellina_flamma_n34_2019	0.16	0.16	0.154286	0.154286	0.171429	0.171429	0.171429	0.171429	0.171429	0.171429	0.174286	0.18	0.154286	0.157143	0.154286	0.154286	0.16	0.14	0.148571	0.145714	0.151429	0.145714	0.148571	0.174286	0.154286	0.154286	0.197143	0.151429	0.151429	0.148571	0.194286	0.162857	0.16	0.165714	0.162857	0.157143	0.16	0.194286	0.194286	0.194286	0.162857	0.154286	0.162857	0.162857	0.162857	0.162857	0.16	0.157143	0.157143
Coryphellina_flamma_QVP05_AI_079	0.148571	0.148571	0.142857	0.142857	0.16	0.16	0.16	0.16	0.16	0.16	0.168571	0.171429	0.148571	0.151429	0.148571	0.148571	0.148571	0.131429	0.134286	0.137143	0.137143	0.137143	0.14	0.162857	0.14	0.14	0.182857	0.145714	0.137143	0.137143	0.188571	0.154286	0.145714	0.151429	0.148571	0.148571	0.151429	0.182857	0.182857	0.182857	0.157143	0.145714	0.154286	0.154286	0.154286	0.148571	0.145714	0.154286	0.154286
Coryphellina_flamma_QVP14_AC_191	0.151429	0.151429	0.145714	0.145714	0.162857	0.162857	0.162857	0.162857	0.162857	0.162857	0.171429	0.174286	0.151429	0.154286	0.151429	0.151429	0.151429	0.134286	0.137143	0.14	0.14	0.14	0.142857	0.165714	0.142857	0.142857	0.185714	0.148571	0.14	0.14	0.188571	0.157143	0.142857	0.148571	0.145714	0.151429	0.154286	0.185714	0.185714	0.185714	0.16	0.148571	0.157143	0.157143	0.157143	0.151429	0.148571	0.157143	0.157143
Coryphellina_flamma_QVP14_AC_204	0.18	0.177143	0.171429	0.171429	0.194286	0.194286	0.194286	0.194286	0.194286	0.194286	0.182857	0.157143	0.145714	0.148571	0.145714	0.145714	0.14	0.16	0.16	0.154286	0.154286	0.128571	0.128571	0.148571	0.151429	0.151429	0.174286	0.154286	0.154286	0.16	0.182857	0.154286	0.162857	0.165714	0.16	0.154286	0.151429	0.171429	0.171429	0.171429	0.151429	0.14	0.148571	0.145714	0.148571	0.154286	0.151429	0.14	0.134286
Coryphellina_flamma_QVP14_AC_206	0.18	0.177143	0.171429	0.171429	0.194286	0.194286	0.194286	0.194286	0.194286	0.194286	0.182857	0.157143	0.145714	0.148571	0.145714	0.145714	0.14	0.16	0.16	0.154286	0.154286	0.128571	0.128571	0.148571	0.151429	0.151429	0.174286	0.154286	0.154286	0.16	0.182857	0.154286	0.162857	0.165714	0.16	0.154286	0.151429	0.171429	0.171429	0.171429	0.151429	0.14	0.148571	0.145714	0.148571	0.154286	0.151429	0.14	0.134286
Coryphellina_flamma_sp_ABC89AV176	0.18	0.177143	0.171429	0.171429	0.194286	0.194286	0.194286	0.194286	0.194286	0.194286	0.182857	0.157143	0.145714	0.148571	0.145714	0.145714	0.14	0.16	0.16	0.154286	0.154286	0.128571	0.128571	0.148571	0.151429	0.151429	0.174286	0.154286	0.154286	0.16	0.182857	0.154286	0.162857	0.165714	0.16	0.154286	0.151429	0.171429	0.171429	0.171429	0.151429	0.14	0.148571	0.145714	0.148571	0.154286	0.151429	0.14	0.134286
Coryphellina_lotos_KR100_AV450	0.154286	0.154286	0.148571	0.148571	0.16	0.16	0.16	0.16	0.16	0.16	0.174286	0.171429	0.151429	0.154286	0.151429	0.151429	0.151429	0.137143	0.134286	0.142857	0.142857	0.14	0.142857	0.165714	0.142857	0.142857	0.185714	0.148571	0.137143	0.14	0.188571	0.16	0.151429	0.157143	0.154286	0.151429	0.154286	0.185714	0.185714	0.185714	0.16	0.148571	0.157143	0.157143	0.157143	0.151429	0.148571	0.16	0.154286
Coryphellina_lotos_n1_2016	0.171429	0.157143	0.157143	0.157143	0.182857	0.182857	0.182857	0.182857	0.182857	0.182857	0.174286	0.151429	0.157143	0.16	0.157143	0.157143	0.157143	0.134286	0.14	0.134286	0.137143	0.137143	0.14	0.168571	0.148571	0.148571	0.182857	0.151429	0.148571	0.16	0.205714	0.154286	0.142857	0.151429	0.145714	0.157143	0.157143	0.197143	0.197143	0.197143	0.154286	0.142857	0.151429	0.151429	0.151429	0.165714	0.162857	0.148571	0.148571
Coryphellina_lotos_N112_2023	0.171429	0.157143	0.157143	0.157143	0.177143	0.177143	0.177143	0.177143	0.177143	0.177143	0.177143	0.145714	0.154286	0.154286	0.151429	0.151429	0.148571	0.145714	0.142857	0.145714	0.145714	0.145714	0.142857	0.165714	0.142857	0.142857	0.157143	0.145714	0.14	0.142857	0.171429	0.154286	0.145714	0.154286	0.148571	0.16	0.162857	0.185714	0.185714	0.185714	0.162857	0.157143	0.165714	0.165714	0.165714	0.16	0.157143	0.168571	0.162857
Coryphellina_lotos_n42_2016	0.168571	0.154286	0.154286	0.154286	0.18	0.18	0.18	0.18	0.18	0.18	0.174286	0.154286	0.157143	0.16	0.157143	0.157143	0.157143	0.137143	0.142857	0.137143	0.14	0.134286	0.137143	0.168571	0.151429	0.151429	0.18	0.154286	0.151429	0.162857	0.202857	0.154286	0.145714	0.154286	0.148571	0.157143	0.154286	0.194286	0.194286	0.194286	0.151429	0.14	0.148571	0.148571	0.148571	0.165714	0.162857	0.151429	0.151429
Coryphellina_lotos_t31	0.18	0.165714	0.165714	0.165714	0.191429	0.191429	0.191429	0.191429	0.191429	0.191429	0.18	0.162857	0.162857	0.165714	0.162857	0.162857	0.162857	0.145714	0.151429	0.145714	0.148571	0.145714	0.148571	0.174286	0.16	0.16	0.191429	0.162857	0.16	0.171429	0.214286	0.162857	0.154286	0.162857	0.157143	0.162857	0.165714	0.205714	0.205714	0.205714	0.162857	0.151429	0.16	0.16	0.16	0.171429	0.168571	0.16	0.16
Coryphellina_lotos_t9	0.18	0.165714	0.165714	0.165714	0.191429	0.191429	0.191429	0.191429	0.191429	0.191429	0.18	0.162857	0.162857	0.165714	0.162857	0.162857	0.162857	0.145714	0.151429	0.145714	0.148571	0.145714	0.148571	0.174286	0.16	0.16	0.191429	0.162857	0.16	0.171429	0.214286	0.162857	0.154286	0.162857	0.157143	0.162857	0.165714	0.205714	0.205714	0.205714	0.162857	0.151429	0.16	0.16	0.16	0.171429	0.168571	0.16	0.16
Coryphellina_lotos_ZMMU_Op_515	0.168571	0.154286	0.154286	0.154286	0.18	0.18	0.18	0.18	0.18	0.18	0.168571	0.148571	0.145714	0.148571	0.145714	0.145714	0.145714	0.128571	0.134286	0.128571	0.131429	0.131429	0.134286	0.157143	0.145714	0.145714	0.177143	0.148571	0.145714	0.154286	0.2	0.145714	0.137143	0.145714	0.14	0.148571	0.151429	0.188571	0.188571	0.188571	0.145714	0.134286	0.142857	0.142857	0.142857	0.154286	0.151429	0.142857	0.142857
Coryphellina_pannae_n125	0.171429	0.177143	0.171429	0.171429	0.174286	0.174286	0.174286	0.174286	0.174286	0.174286	0.177143	0.142857	0.148571	0.151429	0.148571	0.148571	0.148571	0.14	0.142857	0.14	0.134286	0.145714	0.142857	0.171429	0.148571	0.148571	0.157143	0.154286	0.151429	0.162857	0.157143	0.148571	0.148571	0.151429	0.145714	0.16	0.157143	0.171429	0.171429	0.171429	0.162857	0.151429	0.16	0.154286	0.16	0.168571	0.165714	0.134286	0.14
Coryphellina_pannae_n37	0.185714	0.191429	0.185714	0.185714	0.182857	0.182857	0.182857	0.182857	0.182857	0.182857	0.185714	0.16	0.162857	0.165714	0.162857	0.162857	0.162857	0.154286	0.157143	0.154286	0.148571	0.16	0.157143	0.177143	0.165714	0.165714	0.171429	0.171429	0.168571	0.174286	0.171429	0.162857	0.162857	0.165714	0.16	0.171429	0.168571	0.191429	0.191429	0.191429	0.177143	0.168571	0.177143	0.171429	0.177143	0.18	0.177143	0.154286	0.16
Coryphellina_pseudolotos_l8	0.165714	0.154286	0.154286	0.154286	0.168571	0.168571	0.168571	0.168571	0.168571	0.168571	0.165714	0.151429	0.142857	0.145714	0.142857	0.142857	0.145714	0.125714	0.128571	0.125714	0.125714	0.148571	0.145714	0.168571	0.157143	0.157143	0.165714	0.16	0.145714	0.151429	0.182857	0.151429	0.131429	0.14	0.134286	0.154286	0.157143	0.182857	0.182857	0.182857	0.165714	0.154286	0.162857	0.162857	0.162857	0.174286	0.171429	0.16	0.16
Coryphellina_pseudolotos_N68_2023	0.162857	0.151429	0.151429	0.151429	0.165714	0.165714	0.165714	0.165714	0.165714	0.165714	0.162857	0.148571	0.142857	0.145714	0.142857	0.142857	0.145714	0.128571	0.131429	0.128571	0.128571	0.145714	0.142857	0.165714	0.154286	0.154286	0.162857	0.157143	0.142857	0.151429	0.182857	0.148571	0.134286	0.142857	0.137143	0.154286	0.157143	0.185714	0.185714	0.185714	0.165714	0.154286	0.162857	0.162857	0.162857	0.171429	0.168571	0.16	0.16
Coryphellina_pseudolotos_N69_2023	0.174286	0.16	0.16	0.16	0.18	0.18	0.18	0.18	0.18	0.18	0.18	0.148571	0.157143	0.157143	0.154286	0.154286	0.151429	0.148571	0.145714	0.148571	0.148571	0.148571	0.145714	0.168571	0.145714	0.145714	0.157143	0.148571	0.142857	0.145714	0.174286	0.154286	0.148571	0.157143	0.151429	0.162857	0.165714	0.185714	0.185714	0.185714	0.165714	0.16	0.168571	0.168571	0.168571	0.162857	0.16	0.165714	0.16
Coryphellina_rubrolineata_CAS177287	0.177143	0.174286	0.168571	0.168571	0.188571	0.188571	0.188571	0.188571	0.188571	0.188571	0.2	0.157143	0.151429	0.154286	0.151429	0.151429	0.145714	0.142857	0.14	0.142857	0.142857	0.162857	0.16	0.177143	0.142857	0.142857	0.162857	0.145714	0.14	0.16	0.18	0.168571	0.145714	0.148571	0.148571	0.157143	0.157143	0.185714	0.185714	0.185714	0.168571	0.157143	0.165714	0.165714	0.165714	0.162857	0.16	0.142857	0.137143
Coryphellina_rubrolineata_IE_fr1	0.148571	0.16	0.154286	0.154286	0.157143	0.157143	0.157143	0.157143	0.157143	0.157143	0.188571	0.185714	0.168571	0.171429	0.168571	0.168571	0.165714	0.14	0.137143	0.134286	0.131429	0.14	0.142857	0.162857	0.16	0.16	0.171429	0.162857	0.151429	0.157143	0.171429	0.16	0.128571	0.131429	0.128571	0.148571	0.145714	0.171429	0.171429	0.171429	0.157143	0.145714	0.154286	0.154286	0.154286	0.145714	0.142857	0.145714	0.145714
Coryphellina_rubrolineata_ZMMU_Op_132	0.18	0.171429	0.165714	0.165714	0.185714	0.185714	0.185714	0.185714	0.185714	0.185714	0.197143	0.154286	0.157143	0.16	0.157143	0.157143	0.151429	0.142857	0.14	0.142857	0.142857	0.165714	0.162857	0.171429	0.142857	0.142857	0.157143	0.14	0.14	0.165714	0.18	0.168571	0.145714	0.148571	0.148571	0.162857	0.162857	0.185714	0.185714	0.185714	0.168571	0.162857	0.171429	0.171429	0.171429	0.168571	0.165714	0.148571	0.142857
Coryphellina_sp_1_ABC45MM234	0.171429	0.16	0.16	0.16	0.168571	0.168571	0.168571	0.168571	0.168571	0.168571	0.168571	0.168571	0.157143	0.154286	0.157143	0.157143	0.154286	0.168571	0.165714	0.162857	0.168571	0.171429	0.174286	0.154286	0.151429	0.151429	0.148571	0.16	0.151429	0.165714	0.191429	0.157143	0.165714	0.174286	0.168571	0.151429	0.16	0.182857	0.182857	0.182857	0.182857	0.174286	0.177143	0.177143	0.177143	0.177143	0.174286	0.174286	0.174286
Coryphellina_sp_1_ABC45MM235	0.171429	0.16	0.16	0.16	0.168571	0.168571	0.168571	0.168571	0.168571	0.168571	0.168571	0.168571	0.157143	0.154286	0.157143	0.157143	0.154286	0.168571	0.165714	0.162857	0.168571	0.171429	0.174286	0.154286	0.151429	0.151429	0.148571	0.16	0.151429	0.165714	0.191429	0.157143	0.165714	0.174286	0.168571	0.151429	0.16	0.182857	0.182857	0.182857	0.182857	0.174286	0.177143	0.177143	0.177143	0.177143	0.174286	0.174286	0.174286
Coryphellina_sp_1_QVP36_AC_329	0.171429	0.16	0.16	0.16	0.168571	0.168571	0.168571	0.168571	0.168571	0.168571	0.162857	0.165714	0.151429	0.148571	0.151429	0.151429	0.148571	0.16	0.157143	0.154286	0.16	0.16	0.157143	0.16	0.142857	0.142857	0.14	0.151429	0.142857	0.154286	0.2	0.142857	0.157143	0.165714	0.165714	0.145714	0.148571	0.182857	0.182857	0.182857	0.182857	0.174286	0.177143	0.177143	0.177143	0.165714	0.162857	0.165714	0.16
Coryphellina_sp_1_QVP38_AC_341	0.171429	0.16	0.16	0.16	0.168571	0.168571	0.168571	0.168571	0.168571	0.168571	0.168571	0.171429	0.151429	0.148571	0.151429	0.151429	0.148571	0.165714	0.162857	0.16	0.165714	0.165714	0.168571	0.148571	0.148571	0.148571	0.142857	0.151429	0.142857	0.162857	0.191429	0.148571	0.162857	0.171429	0.165714	0.151429	0.154286	0.177143	0.177143	0.177143	0.18	0.171429	0.174286	0.174286	0.174286	0.171429	0.168571	0.171429	0.171429
Coryphellina_sp_1_QVP50_AC_461	0.171429	0.16	0.16	0.16	0.168571	0.168571	0.168571	0.168571	0.168571	0.168571	0.168571	0.171429	0.151429	0.148571	0.151429	0.151429	0.148571	0.165714	0.162857	0.16	0.165714	0.165714	0.168571	0.148571	0.148571	0.148571	0.142857	0.151429	0.142857	0.162857	0.191429	0.148571	0.162857	0.171429	0.165714	0.151429	0.154286	0.177143	0.177143	0.177143	0.18	0.171429	0.174286	0.174286	0.174286	0.171429	0.168571	0.171429	0.171429
Coryphellina_sp_1_QVP56_AC_570	0.171429	0.16	0.16	0.16	0.168571	0.168571	0.168571	0.168571	0.168571	0.168571	0.168571	0.171429	0.151429	0.148571	0.151429	0.151429	0.148571	0.165714	0.162857	0.16	0.165714	0.165714	0.168571	0.148571	0.148571	0.148571	0.142857	0.151429	0.142857	0.162857	0.191429	0.148571	0.162857	0.171429	0.165714	0.151429	0.154286	0.177143	0.177143	0.177143	0.18	0.171429	0.174286	0.174286	0.174286	0.171429	0.168571	0.171429	0.171429
Coryphellina_sp_N64_2023	0.174286	0.177143	0.171429	0.171429	0.185714	0.185714	0.185714	0.185714	0.185714	0.185714	0.197143	0.16	0.145714	0.148571	0.145714	0.145714	0.145714	0.145714	0.142857	0.145714	0.145714	0.165714	0.162857	0.171429	0.142857	0.142857	0.162857	0.145714	0.14	0.154286	0.185714	0.162857	0.148571	0.151429	0.151429	0.154286	0.154286	0.185714	0.185714	0.185714	0.168571	0.16	0.168571	0.168571	0.168571	0.162857	0.16	0.145714	0.14
Edmundsella_albomaculata_MNCN1505_60115	0.162857	0.157143	0.157143	0.157143	0.162857	0.162857	0.162857	0.162857	0.162857	0.162857	0.151429	0.16	0.12	0.122857	0.12	0.12	0.125714	0.128571	0.131429	0.128571	0.128571	0.137143	0.14	0.145714	0.134286	0.134286	0.16	0.125714	0.12	0.151429	0.197143	0.131429	0.134286	0.142857	0.137143	0.131429	0.134286	0.165714	0.165714	0.165714	0.154286	0.145714	0.157143	0.157143	0.157143	0.148571	0.148571	0.145714	0.145714
Edmundsella_albomaculata_MNCN1505_69896	0.162857	0.157143	0.157143	0.157143	0.162857	0.162857	0.162857	0.162857	0.162857	0.162857	0.151429	0.157143	0.117143	0.12	0.117143	0.117143	0.122857	0.125714	0.128571	0.125714	0.125714	0.134286	0.137143	0.142857	0.131429	0.131429	0.157143	0.122857	0.117143	0.148571	0.194286	0.128571	0.131429	0.14	0.134286	0.128571	0.131429	0.162857	0.162857	0.162857	0.151429	0.142857	0.154286	0.154286	0.154286	0.145714	0.145714	0.142857	0.142857
Edmundsella_bertschi_CPIC_01648	0.134286	0.14	0.14	0.14	0.137143	0.137143	0.137143	0.137143	0.137143	0.137143	0.137143	0.151429	0.128571	0.131429	0.128571	0.128571	0.128571	0.111429	0.108571	0.111429	0.111429	0.122857	0.12	0.148571	0.131429	0.131429	0.154286	0.142857	0.134286	0.131429	0.168571	0.128571	0.111429	0.12	0.12	0.131429	0.125714	0.151429	0.151429	0.151429	0.16	0.151429	0.151429	0.148571	0.151429	0.137143	0.137143	0.16	0.157143
Edmundsella_pedata_M1	0.157143	0.151429	0.151429	0.151429	0.16	0.16	0.16	0.16	0.16	0.16	0.145714	0.142857	0.125714	0.128571	0.125714	0.125714	0.125714	0.122857	0.12	0.122857	0.122857	0.14	0.137143	0.142857	0.122857	0.122857	0.14	0.125714	0.117143	0.142857	0.188571	0.128571	0.128571	0.137143	0.137143	0.122857	0.125714	0.16	0.16	0.16	0.145714	0.137143	0.148571	0.148571	0.148571	0.134286	0.134286	0.14	0.134286
Edmundsella_pedata_NTNU_VM_65498	0.157143	0.151429	0.151429	0.151429	0.16	0.16	0.16	0.16	0.16	0.16	0.145714	0.142857	0.128571	0.131429	0.128571	0.128571	0.128571	0.125714	0.122857	0.125714	0.125714	0.14	0.137143	0.145714	0.122857	0.122857	0.14	0.125714	0.117143	0.145714	0.188571	0.131429	0.131429	0.14	0.14	0.122857	0.125714	0.162857	0.162857	0.162857	0.148571	0.14	0.151429	0.151429	0.151429	0.137143	0.137143	0.142857	0.137143
Edmundsella_pedata_NTNU_VM_68819	0.157143	0.151429	0.151429	0.151429	0.16	0.16	0.16	0.16	0.16	0.16	0.145714	0.142857	0.125714	0.128571	0.125714	0.125714	0.125714	0.122857	0.12	0.122857	0.122857	0.14	0.137143	0.142857	0.122857	0.122857	0.14	0.125714	0.117143	0.142857	0.188571	0.128571	0.128571	0.137143	0.137143	0.122857	0.125714	0.16	0.16	0.16	0.145714	0.137143	0.148571	0.148571	0.148571	0.134286	0.134286	0.14	0.134286
Flabellina_affinis_MNCN1505_53696	0.16	0.162857	0.157143	0.157143	0.168571	0.168571	0.168571	0.168571	0.168571	0.168571	0.171429	0.191429	0.171429	0.174286	0.171429	0.171429	0.171429	0.157143	0.165714	0.157143	0.162857	0.151429	0.151429	0.182857	0.16	0.16	0.168571	0.174286	0.162857	0.165714	0.197143	0.165714	0.154286	0.162857	0.157143	0.165714	0.168571	0.2	0.2	0.2	0.188571	0.177143	0.18	0.177143	0.18	0.182857	0.177143	0.18	0.18
Flabellina_cavolini_MNCN1505_536880	0.157143	0.154286	0.154286	0.154286	0.165714	0.165714	0.165714	0.165714	0.165714	0.165714	0.168571	0.177143	0.148571	0.151429	0.148571	0.148571	0.151429	0.148571	0.151429	0.148571	0.148571	0.154286	0.151429	0.168571	0.151429	0.151429	0.151429	0.148571	0.145714	0.177143	0.18	0.16	0.151429	0.16	0.16	0.157143	0.154286	0.182857	0.182857	0.182857	0.165714	0.162857	0.165714	0.171429	0.165714	0.171429	0.168571	0.154286	0.154286
Flabellina_cavolini_ZMMU_Op_485	0.157143	0.16	0.16	0.16	0.165714	0.165714	0.165714	0.165714	0.165714	0.165714	0.18	0.177143	0.151429	0.154286	0.151429	0.151429	0.154286	0.151429	0.154286	0.151429	0.151429	0.16	0.157143	0.165714	0.151429	0.151429	0.154286	0.148571	0.145714	0.174286	0.185714	0.168571	0.154286	0.162857	0.162857	0.16	0.157143	0.185714	0.185714	0.185714	0.168571	0.165714	0.168571	0.174286	0.168571	0.174286	0.171429	0.148571	0.148571
Flabellina_enne_ZMMU_Op_526	0.182857	0.182857	0.177143	0.177143	0.191429	0.191429	0.191429	0.191429	0.191429	0.191429	0.188571	0.174286	0.154286	0.154286	0.151429	0.151429	0.142857	0.16	0.157143	0.154286	0.154286	0.154286	0.151429	0.174286	0.131429	0.131429	0.157143	0.142857	0.134286	0.168571	0.174286	0.165714	0.168571	0.177143	0.165714	0.142857	0.14	0.18	0.18	0.18	0.16	0.154286	0.157143	0.154286	0.157143	0.171429	0.168571	0.16	0.16
Flabellina_funeka_CAS176374	0.182857	0.168571	0.168571	0.168571	0.182857	0.182857	0.182857	0.182857	0.182857	0.182857	0.171429	0.197143	0.168571	0.165714	0.168571	0.168571	0.171429	0.177143	0.185714	0.177143	0.182857	0.177143	0.174286	0.174286	0.182857	0.182857	0.171429	0.18	0.174286	0.174286	0.214286	0.185714	0.182857	0.188571	0.185714	0.168571	0.165714	0.182857	0.182857	0.182857	0.205714	0.2	0.208571	0.205714	0.208571	0.188571	0.188571	0.194286	0.2
Flabellina_gabinierei_MCNCN_ADN52000	0.191429	0.188571	0.188571	0.188571	0.185714	0.185714	0.185714	0.185714	0.185714	0.185714	0.185714	0.154286	0.171429	0.171429	0.171429	0.171429	0.174286	0.171429	0.177143	0.171429	0.174286	0.168571	0.168571	0.188571	0.171429	0.171429	0.18	0.18	0.182857	0.182857	0.194286	0.194286	0.197143	0.2	0.202857	0.174286	0.174286	0.194286	0.194286	0.194286	0.185714	0.18	0.171429	0.177143	0.171429	0.191429	0.191429	0.171429	0.177143
Flabellina_gaditana_MNCN1505_537040	0.154286	0.157143	0.157143	0.157143	0.168571	0.168571	0.168571	0.168571	0.168571	0.168571	0.165714	0.174286	0.137143	0.14	0.137143	0.137143	0.14	0.14	0.142857	0.14	0.134286	0.148571	0.145714	0.157143	0.142857	0.142857	0.148571	0.14	0.137143	0.168571	0.177143	0.157143	0.154286	0.162857	0.151429	0.145714	0.142857	0.174286	0.174286	0.174286	0.16	0.151429	0.16	0.16	0.16	0.16	0.157143	0.14	0.14
Flabellina_ischitana_MNCN1505_536970	0.197143	0.197143	0.191429	0.191429	0.185714	0.185714	0.185714	0.185714	0.185714	0.185714	0.182857	0.202857	0.191429	0.188571	0.191429	0.191429	0.2	0.191429	0.194286	0.185714	0.188571	0.174286	0.174286	0.205714	0.182857	0.182857	0.188571	0.18	0.185714	0.205714	0.188571	0.197143	0.205714	0.211429	0.205714	0.182857	0.188571	0.222857	0.222857	0.222857	0.208571	0.202857	0.208571	0.208571	0.208571	0.202857	0.202857	0.205714	0.217143
Flabellina_ischitana_MNCN1505_537000	0.194286	0.194286	0.188571	0.188571	0.182857	0.182857	0.182857	0.182857	0.182857	0.182857	0.182857	0.202857	0.188571	0.185714	0.188571	0.188571	0.197143	0.188571	0.191429	0.182857	0.185714	0.171429	0.171429	0.202857	0.18	0.18	0.185714	0.177143	0.182857	0.202857	0.188571	0.194286	0.208571	0.214286	0.208571	0.18	0.185714	0.222857	0.222857	0.222857	0.205714	0.2	0.205714	0.211429	0.205714	0.2	0.2	0.202857	0.214286
Flabellina_pellucida_NTNU_VM_68823	0.16	0.154286	0.148571	0.148571	0.165714	0.165714	0.165714	0.165714	0.165714	0.165714	0.18	0.168571	0.142857	0.145714	0.142857	0.142857	0.14	0.157143	0.16	0.157143	0.162857	0.145714	0.142857	0.171429	0.128571	0.128571	0.148571	0.14	0.131429	0.16	0.162857	0.151429	0.18	0.188571	0.182857	0.154286	0.151429	0.165714	0.165714	0.165714	0.162857	0.157143	0.157143	0.162857	0.157143	0.174286	0.171429	0.154286	0.16
Flabellina_pellucida_NTNU_VM_68824	0.16	0.154286	0.148571	0.148571	0.165714	0.165714	0.165714	0.165714	0.165714	0.165714	0.18	0.168571	0.142857	0.145714	0.142857	0.142857	0.14	0.157143	0.16	0.157143	0.162857	0.145714	0.142857	0.171429	0.128571	0.128571	0.148571	0.14	0.131429	0.16	0.162857	0.151429	0.18	0.188571	0.182857	0.154286	0.151429	0.165714	0.165714	0.165714	0.162857	0.157143	0.157143	0.162857	0.157143	0.174286	0.171429	0.154286	0.16
Flabellina_pellucida_ZMMU_Op_513	0.162857	0.157143	0.151429	0.151429	0.174286	0.174286	0.174286	0.174286	0.174286	0.174286	0.177143	0.177143	0.142857	0.145714	0.142857	0.142857	0.14	0.154286	0.162857	0.154286	0.16	0.151429	0.148571	0.171429	0.128571	0.128571	0.154286	0.14	0.134286	0.157143	0.171429	0.151429	0.171429	0.18	0.174286	0.154286	0.151429	0.165714	0.165714	0.165714	0.168571	0.162857	0.162857	0.168571	0.162857	0.168571	0.165714	0.157143	0.168571
Flabellina_pellucida_ZMMU_Op_514	0.162857	0.157143	0.151429	0.151429	0.168571	0.168571	0.168571	0.168571	0.168571	0.168571	0.182857	0.168571	0.142857	0.145714	0.142857	0.142857	0.14	0.157143	0.16	0.157143	0.162857	0.145714	0.142857	0.171429	0.128571	0.128571	0.148571	0.14	0.131429	0.16	0.162857	0.151429	0.18	0.188571	0.182857	0.154286	0.151429	0.165714	0.165714	0.165714	0.162857	0.157143	0.157143	0.162857	0.157143	0.174286	0.171429	0.154286	0.16
Ainella_anastasiae_KI_Mol_016	0.157143	0.154286	0.148571	0.148571	0.154286	0.154286	0.154286	0.154286	0.154286	0.154286	0.145714	0.151429	0.128571	0.131429	0.128571	0.128571	0.137143	0.125714	0.134286	0.125714	0.128571	0.131429	0.134286	0.16	0.128571	0.128571	0.171429	0.128571	0.125714	0.151429	0.171429	0.125714	0.137143	0.145714	0.137143	0.131429	0.131429	0.182857	0.182857	0.182857	0.157143	0.145714	0.151429	0.151429	0.151429	0.165714	0.162857	0.142857	0.145714
Ainella_anastasiae_KI_Mol_023	0.154286	0.151429	0.145714	0.145714	0.151429	0.151429	0.151429	0.151429	0.151429	0.151429	0.142857	0.148571	0.125714	0.128571	0.125714	0.125714	0.134286	0.122857	0.131429	0.122857	0.125714	0.128571	0.131429	0.157143	0.125714	0.125714	0.168571	0.125714	0.122857	0.148571	0.168571	0.122857	0.14	0.148571	0.14	0.128571	0.128571	0.18	0.18	0.18	0.154286	0.142857	0.148571	0.148571	0.148571	0.162857	0.16	0.14	0.142857
Ainella_ninae_KI_Mol_018	0.134286	0.131429	0.131429	0.131429	0.128571	0.128571	0.128571	0.128571	0.128571	0.128571	0.162857	0.16	0.137143	0.14	0.137143	0.137143	0.137143	0.134286	0.137143	0.128571	0.134286	0.14	0.14	0.154286	0.142857	0.142857	0.182857	0.148571	0.142857	0.171429	0.191429	0.165714	0.134286	0.142857	0.137143	0.14	0.137143	0.182857	0.182857	0.182857	0.157143	0.148571	0.148571	0.145714	0.148571	0.174286	0.174286	0.174286	0.177143
Ainella_vladimiri_KI_Mol_014	0.142857	0.131429	0.131429	0.131429	0.137143	0.137143	0.137143	0.137143	0.137143	0.137143	0.142857	0.148571	0.154286	0.151429	0.154286	0.154286	0.151429	0.12	0.12	0.114286	0.12	0.151429	0.145714	0.162857	0.134286	0.134286	0.162857	0.131429	0.131429	0.154286	0.18	0.154286	0.14	0.142857	0.142857	0.137143	0.131429	0.191429	0.191429	0.191429	0.165714	0.154286	0.165714	0.165714	0.165714	0.151429	0.151429	0.162857	0.16
Ainella_vladimiri_KI_Mol_015	0.145714	0.134286	0.134286	0.134286	0.145714	0.145714	0.145714	0.145714	0.145714	0.145714	0.145714	0.151429	0.157143	0.154286	0.157143	0.157143	0.154286	0.122857	0.128571	0.122857	0.128571	0.148571	0.148571	0.165714	0.137143	0.137143	0.162857	0.134286	0.134286	0.157143	0.182857	0.151429	0.148571	0.151429	0.151429	0.145714	0.14	0.191429	0.191429	0.191429	0.162857	0.151429	0.162857	0.162857	0.162857	0.16	0.16	0.162857	0.16
Ainella_vladimiri_KI_Mol_017	0.142857	0.131429	0.131429	0.131429	0.137143	0.137143	0.137143	0.137143	0.137143	0.137143	0.142857	0.148571	0.154286	0.151429	0.154286	0.154286	0.151429	0.12	0.12	0.114286	0.12	0.151429	0.145714	0.162857	0.134286	0.134286	0.162857	0.131429	0.131429	0.154286	0.18	0.154286	0.14	0.142857	0.142857	0.137143	0.131429	0.191429	0.191429	0.191429	0.165714	0.154286	0.165714	0.165714	0.165714	0.151429	0.151429	0.162857	0.16
Ziminella_abyssa_ZSM_Mol_20100644	0.194286	0.197143	0.2	0.2	0.194286	0.194286	0.194286	0.194286	0.194286	0.194286	0.194286	0.197143	0.2	0.202857	0.2	0.2	0.205714	0.177143	0.182857	0.177143	0.177143	0.177143	0.18	0.205714	0.211429	0.211429	0.194286	0.205714	0.205714	0.188571	0.211429	0.191429	0.182857	0.185714	0.182857	0.2	0.197143	0.22	0.22	0.22	0.202857	0.2	0.197143	0.202857	0.197143	0.211429	0.205714	0.185714	0.18
Ziminella_abyssa_ZSM_Mol_20100647	0.191429	0.194286	0.197143	0.197143	0.197143	0.197143	0.197143	0.197143	0.197143	0.197143	0.194286	0.194286	0.197143	0.2	0.197143	0.197143	0.202857	0.18	0.185714	0.18	0.18	0.174286	0.177143	0.202857	0.208571	0.208571	0.191429	0.202857	0.202857	0.185714	0.214286	0.188571	0.18	0.182857	0.18	0.197143	0.194286	0.217143	0.217143	0.217143	0.2	0.197143	0.194286	0.2	0.194286	0.208571	0.202857	0.182857	0.177143
Ziminella_circapolaris_ZMMU_Op_482	0.16	0.168571	0.162857	0.162857	0.162857	0.162857	0.162857	0.162857	0.162857	0.162857	0.145714	0.154286	0.122857	0.125714	0.122857	0.122857	0.122857	0.137143	0.142857	0.137143	0.142857	0.154286	0.151429	0.148571	0.137143	0.137143	0.165714	0.137143	0.14	0.137143	0.18	0.154286	0.16	0.162857	0.157143	0.125714	0.128571	0.154286	0.154286	0.154286	0.151429	0.145714	0.145714	0.148571	0.145714	0.148571	0.148571	0.145714	0.145714
Ziminella_japonica_12_4_1	0.157143	0.145714	0.151429	0.151429	0.154286	0.154286	0.154286	0.154286	0.154286	0.154286	0.165714	0.157143	0.168571	0.171429	0.168571	0.168571	0.162857	0.142857	0.142857	0.137143	0.142857	0.165714	0.162857	0.182857	0.151429	0.151429	0.18	0.16	0.157143	0.174286	0.188571	0.18	0.142857	0.151429	0.151429	0.154286	0.151429	0.18	0.18	0.18	0.168571	0.157143	0.168571	0.165714	0.168571	0.174286	0.18	0.18	0.185714
Ziminella_japonica_12_4_2	0.157143	0.145714	0.151429	0.151429	0.154286	0.154286	0.154286	0.154286	0.154286	0.154286	0.165714	0.157143	0.168571	0.171429	0.168571	0.168571	0.162857	0.142857	0.142857	0.137143	0.142857	0.165714	0.162857	0.182857	0.151429	0.151429	0.18	0.16	0.157143	0.174286	0.188571	0.18	0.142857	0.151429	0.151429	0.154286	0.151429	0.18	0.18	0.18	0.168571	0.157143	0.168571	0.165714	0.168571	0.174286	0.18	0.18	0.185714
Ziminella_japonica_56	0.16	0.148571	0.154286	0.154286	0.151429	0.151429	0.151429	0.151429	0.151429	0.151429	0.162857	0.16	0.165714	0.168571	0.165714	0.165714	0.165714	0.145714	0.145714	0.14	0.145714	0.168571	0.165714	0.18	0.154286	0.154286	0.177143	0.162857	0.16	0.171429	0.191429	0.177143	0.145714	0.154286	0.154286	0.151429	0.148571	0.182857	0.182857	0.182857	0.171429	0.16	0.171429	0.168571	0.171429	0.177143	0.182857	0.182857	0.188571
Ziminella_salmonacea_CAS183927	0.16	0.168571	0.162857	0.162857	0.168571	0.168571	0.168571	0.168571	0.168571	0.168571	0.145714	0.151429	0.125714	0.128571	0.125714	0.125714	0.125714	0.131429	0.137143	0.131429	0.137143	0.151429	0.148571	0.162857	0.134286	0.134286	0.162857	0.128571	0.137143	0.14	0.171429	0.157143	0.154286	0.157143	0.157143	0.122857	0.125714	0.162857	0.162857	0.162857	0.154286	0.142857	0.148571	0.145714	0.148571	0.157143	0.157143	0.137143	0.137143
Ziminella_vrijenhoeki_MIMB42255	0.171429	0.165714	0.165714	0.165714	0.165714	0.165714	0.165714	0.165714	0.165714	0.165714	0.168571	0.174286	0.171429	0.174286	0.171429	0.171429	0.165714	0.142857	0.142857	0.137143	0.137143	0.18	0.177143	0.182857	0.165714	0.165714	0.2	0.168571	0.171429	0.191429	0.185714	0.2	0.142857	0.145714	0.14	0.174286	0.171429	0.188571	0.188571	0.188571	0.18	0.174286	0.18	0.177143	0.18	0.185714	0.191429	0.177143	0.182857
[truncated: 97 more columns]

## Sheet: Caption
Table. Estimates of Evolutionary Divergence between Sequences
The number of base differences per site from between sequences are shown. The analysis involved 148 nucleotide sequences. Codon positions included were 1st+2nd+3rd+Noncoding. All positions containing gaps and missing data were eliminated. There were a total of 350 positions in the final dataset. Evolutionary analyses were conducted in MEGA7 [1].
1. Kumar S., Stecher G., and Tamura K. (2016). MEGA7: Molecular Evolutionary Genetics Analysis version 7.0 for bigger datasets.Molecular Biology and Evolution 33:1870-1874.
Disclaimer: Although utmost care has been taken to ensure the correctness of the caption, the caption text is provided "as is" without any warranty of any kind. Authors advise the user to carefully check the caption prior to its use for any purpose and report any errors or problems to the authors immediately (www.megasoftware.net). In no event shall the authors and their employers be liable for a…
