# Supplementary material for: Neither “lumpers” nor “splitters”: A global revision of Flabellinidae s.l. nudibranchs (Gastropoda: Heterobranchia: Nudibranchia)
Source: PLoS One. 2026 May 20;21(5):e0347759. doi: 10.1371/journal.pone.0347759 (PMC13189321; doi:10.1371/journal.pone.0347759)
Supplement: S5 Table — (XLSX) [file pone.0347759.s006.xlsx]

## Sheet: Лист1
Table S5. P-distance for Ainella and Launsina species
	Ainella anastasiae sp.nov.	Ainella vladimiri sp.nov.	Ainella ninae sp.nov.
Ainella anastasiae sp.nov.	0.2
Ainella vladimiri sp.nov.	15.7	0.7
Ainella ninae sp.nov.	17.6	12.8	-
	Launsina tanyae sp.nov.	Launsina rubropurpurata comb. nov.
Launsina tanyae sp.nov.	n/a
Launsina rubropurpurata comb. nov.	12.1	0.9
